# Supplementary material for: Supplementing High-Density SNP Microarrays for Additional Coverage of Disease-Related Genes: Addiction as a Paradigm
Source: PLoS One. 2009 Apr 21;4(4):e5225. doi: 10.1371/journal.pone.0005225 (PMC2668711; doi:10.1371/journal.pone.0005225)
Supplement: File S1 — This workbook contains two sheets: (1) an annotated sheet with the primary set of 910 genes used for analysis (2) a list of column descriptions (0.95 MB XLS) [file pone.0005225.s001.xls]

## Sheet: NeuroSNP - Primary Genes (910)
Category	NCBI Symbol	NCBI Gene ID	GeneNetwork Link (Mouse Homolog)	GenoPedia Link	KARG Link	Full Name	Type	Symbol Aliases	Other Designations	Cytogenetic Location	Chrom	Position (Mb)	Size (Kb)	Mouse QTL Top Gene	Mouse QTL Count	Mouse Homologs	Hodgkinson Study	Nielsen Study
The Nicotine System	CHRFAM7A	89832		GenoPedia	KARG	CHRNA7 (cholinergic receptor, nicotinic, alpha 7, exons 5-10) and FAM7A (family with sequence similarity 7A, exons A-E) fusion	protein-coding	CHRNA7|CHRNA7-DR1|D-10|MGC120482|MGC120483	CHRNA7 (cholinergic receptor, nicotinic, alpha polypeptide 7, exons 5-10) and FAM7A (family with sequence similarity 7A, exons A-E) fusion|CHRNA7-FAM7A fusion|alpha 7 neuronal nicotinic acetylcholine receptor-FAM7A hybrid|alpha-7 nicotinic	15q13.1	15	28.441	32.42	0	.		0	0
The Nicotine System	CHRNA1	1134		GenoPedia	KARG	cholinergic receptor, nicotinic, alpha 1 (muscle)	protein-coding	ACHRA|ACHRD|CHRNA|CMS2A|FCCMS|SCCMS	cholinergic receptor, nicotinic, alpha polypeptide 1 (muscle)|nicotinic acetlycholine receptor|nicotinic acetylcholine receptor alpha subunit	2q24-q32	2	175.321	16.56	0	.		0	1
The Nicotine System	CHRNA10	57053		GenoPedia	KARG	cholinergic receptor, nicotinic, alpha 10	protein-coding	-	cholinergic receptor, nicotinic, alpha polypeptide 10	11p15.5	11	3.643	5.8	0	.		0	0
The Nicotine System	CHRNA2	1135		GenoPedia	KARG	cholinergic receptor, nicotinic, alpha 2 (neuronal)	protein-coding	-	cholinergic receptor, nicotinic, alpha polypeptide 2 (neuronal)	8p21	8	27.374	18.49	0	.		0	1
The Nicotine System	CHRNA3	1136		GenoPedia	KARG	cholinergic receptor, nicotinic, alpha 3	protein-coding	MGC104879	Cholinergic receptor, neuronal nicotinic, alpha polypeptide-3|cholinergic receptor, nicotinic, alpha polypeptide 3|neuronal nicotinic acetylcholine receptor, alpha3 subunit	15q24	15	76.675	25.67	0	.		0	1
The Nicotine System	CHRNA4	1137		GenoPedia	KARG	cholinergic receptor, nicotinic, alpha 4	protein-coding	BFNC|EBN|EBN1|NACRA4	cholinergic receptor, nicotinic, alpha 4 subunit|cholinergic receptor, nicotinic, alpha polypeptide 4|neuronal acetylcholine receptor alpha 4 subunit|neuronal nicotinic acetylcholine receptor alpha-4 subunit	20q13.2-q13.3	20	61.446	16.73	0	.		1	1
The Nicotine System	CHRNA5	1138		GenoPedia	KARG	cholinergic receptor, nicotinic, alpha 5	protein-coding	-	Cholinergic receptor, neuronal nicotinic, alpha polypeptide-5|cholinergic receptor, nicotinic, alpha polypeptide 5|neuronal nicotinic acetylcholine receptor, alpha5 subunit	15q24	15	76.645	28.55	0	.		0	1
The Nicotine System	CHRNA6	8973		GenoPedia	KARG	cholinergic receptor, nicotinic, alpha 6	protein-coding	CHNRA6	cholinergic receptor, nicotinic, alpha polypeptide 6	8p11.21	8	42.727	15.86	0	.		0	1
The Nicotine System	CHRNA7	1139		GenoPedia	KARG	cholinergic receptor, nicotinic, alpha 7	protein-coding	NACHRA7	a7 nicotinic acetylcholine receptor|alpha 7 neuronal nicotinic acetylcholine receptor|alpha-7 nicotinic cholinergic receptor subunit|alpha7 nicotinic receptor subunit|cholinergic receptor, nicotinic, alpha polypeptide 7|neuronal acetylcholi	15q14	15	30.11	138.51	0	.		0	1
The Nicotine System	CHRNA9	55584		GenoPedia	KARG	cholinergic receptor, nicotinic, alpha 9	protein-coding	HSA243342|MGC142109|MGC142135|NACHRA9	NACHR alpha 9|acetylcholine receptor, neuronal nicotinic, alpha-9 subunit|cholinergic receptor, nicotinic, alpha polypeptide 9|neuronal acetylcholine receptor protein, alpha-9 subunit|nicotinic acetylcholine receptor subunit alpha 9	4p14	4	40.032	19.5	0	.		0	0
The Nicotine System	CHRNB1	1140		GenoPedia	KARG	cholinergic receptor, nicotinic, beta 1 (muscle)	protein-coding	ACHRB|CHRNB|CMS1D|CMS2A|SCCMS	cholinergic receptor, nicotinic, beta polypeptide 1 (muscle)|nicotinic acetylcholine receptor beta 1 subunit	17p13.1	17	7.289	12.53	0	.		0	0
The Nicotine System	CHRNB2	1141		GenoPedia	KARG	cholinergic receptor, nicotinic, beta 2 (neuronal)	protein-coding	EFNL3|nAChRB2	cholinergic receptor, nicotinic, beta polypeptide 2 (neuronal)|neuronal nicotinic acetylcholine receptor beta 2	1q21.3	1	152.807	8.83	0	.		1	0
The Nicotine System	CHRNB3	1142		GenoPedia	KARG	cholinergic receptor, nicotinic, beta 3	protein-coding	-	acetylcholine receptor, neuronal nicotinic, beta-3 subunit|cholinergic receptor, nicotinic, beta polypeptide 3	8p11.2	8	42.672	40.83	0	.		0	1
The Nicotine System	CHRNB4	1143		GenoPedia	KARG	cholinergic receptor, nicotinic, beta 4	protein-coding	-	Cholinergic receptor, neuronal nicotinic, beta polypeptide-4|cholinergic receptor, nicotinic, beta polypeptide 4|neuronal nicotinic receptor beta 4 subunit	15q24	15	76.704	16.95	0	.		0	1
The Nicotine System	CHRND	1144		GenoPedia	KARG	cholinergic receptor, nicotinic, delta	protein-coding	ACHRD|CMS2A|FCCMS|SCCMS	cholinergic receptor, nicotinic, delta polypeptide|nicotinic acetylcholine receptor delta polypeptide	2q33-q34	2	233.099	9.28	0	.		0	1
The Nicotine System	CHRNE	1145		GenoPedia	KARG	cholinergic receptor, nicotinic, epsilon	protein-coding	ACHRE|CMS1D|CMS1E|CMS2A|FCCMS|SCCMS	AchR epsilon subunit|cholinergic receptor, nicotinic, epsilon polypeptide|nicotinic acetylcholine receptor epsilon polypeptide	17p13-p12	17	4.742	5.31	0	.		0	0
The Nicotine System	CHRNG	1146		GenoPedia	KARG	cholinergic receptor, nicotinic, gamma	protein-coding	ACHRG|MGC133376	cholinergic receptor, nicotinic, gamma polypeptide	2q33-q34	2	233.113	6.6	0	.		0	0
The Nicotine System	GPR109A	338442		GenoPedia	KARG	G protein-coupled receptor 109A	protein-coding	HM74a|HM74b|PUMAG|Puma-g	G protein-coupled receptor HM74a	12q24.31	12	121.752	2.06	0	.		0	0
The Nicotine System	GPR109B	8843		GenoPedia	KARG	G protein-coupled receptor 109B	protein-coding	HM74|PUMAG|Puma-g	GTP-binding protein|putative chemokine receptor	12q24.31	12	121.765	2.04	0	.		0	0
The Nicotine System	GPR81	27198		GenoPedia	KARG	G protein-coupled receptor 81	protein-coding	FKSG80|GPR104|TA-GPCR	G protein-coupled receptor 104|T-cell activation G protein-coupled receptor|putative chemokine receptor	12q24.31	12	121.777	4.4	0	.		0	0
The Nicotine Metabolism System	CYP2A6	1548		GenoPedia	KARG	cytochrome P450, family 2, subfamily A, polypeptide 6	protein-coding	CPA6|CYP2A|CYP2A3|P450C2A|P450PB	coumarin 7-hydroxylase|cytochrome P450, subfamily IIA (phenobarbital-inducible), polypeptide 3|cytochrome P450, subfamily IIA (phenobarbital-inducible), polypeptide 6|flavoprotein-linked monooxygenase|xenobiotic monooxygenase	19q13.2	19	46.041	6.9	0	.		0	0
The Nicotine Metabolism System	CYP2B6	1555		GenoPedia	KARG	cytochrome P450, family 2, subfamily B, polypeptide 6	protein-coding	CPB6|CYP2B|CYPIIB6|IIB1|P450	cytochrome P450, subfamily IIB (phenobarbital-inducible), polypeptide 6	19q13.2	19	46.189	27.1	0	.		0	0
The Nicotine Metabolism System	UGT3A1	133688		GenoPedia	KARG	UDP glycosyltransferase 3 family, polypeptide A1	protein-coding	FLJ34658	-	5p13.2	5	35.989	38.29	0	.		0	0
The Nicotine Metabolism System	UGT3A2	167127		GenoPedia	KARG	UDP glycosyltransferase 3 family, polypeptide A2	protein-coding	MGC119426|MGC119429	-	5p13.2	5	36.071	31.86	0	.		0	0
The Nicotine Metabolism System	UGT8	7368		GenoPedia	KARG	UDP glycosyltransferase 8 (UDP-galactose ceramide galactosyltransferase)	protein-coding	CGT	-	4q26	4	115.763	54.23	0	.		0	0
The Nicotine Metabolism System	UGT1A4	54657		GenoPedia	KARG	UDP glucuronosyltransferase 1 family, polypeptide A4	protein-coding	HUG-BR2|UDPGT|UGT1D	UDP glycosyltransferase 1 family, polypeptide A4|UDP-glucuronosyltransferase|bilirubin UDP-glucuronosyltransferase isozyme 2	2q37	2	234.292	54.51	0	.		0	0
The Nicotine Metabolism System	FMO1	2326		GenoPedia	KARG	flavin containing monooxygenase 1	protein-coding	-	Flavin-containing monooxygenase 1 (fetal liver)	1q23-q25	1	169.484	37.45	0	.		0	0
The Nicotine Metabolism System	FMO2	2327		GenoPedia	KARG	flavin containing monooxygenase 2 (non-functional)	protein-coding	FLJ40826|FMO1B1	FMO, pulmonary|dimethylaniline monooxygenase [N-oxide-forming] 2|dimethylaniline oxidase 2|pulmonary flavin-containing monooxygenase 2	1q23-q25	1	169.421	27.43	0	.		0	0
The Nicotine Metabolism System	FMO3	2328		GenoPedia	KARG	flavin containing monooxygenase 3	protein-coding	FMOII|MGC34400|dJ127D3.1	Flavin-containing monooxygenase-3	1q23-q25	1	169.327	26.92	0	.		0	0
The Nicotine Metabolism System	FMO4	2329		GenoPedia	KARG	flavin containing monooxygenase 4	protein-coding	FMO2	OTTHUMP00000060454	1q23-q25	1	169.55	27.74	0	.		0	0
The Nicotine Metabolism System	FMO5	2330		GenoPedia	KARG	flavin containing monooxygenase 5	protein-coding	-	-	1q21.1	1	145.124	39.08	0	.		0	0
The Dopamine System	CALY	50632		GenoPedia	KARG	calcyon neuron-specific vesicular protein	protein-coding	DRD1IP|RP11-122K13.5	D1 dopamine receptor-interacting protein|calcyon D1 dopamine receptor-interacting protein (CALCYON)|calcyon protein|dopamine receptor D1 interacting protein	10q26.3	10	134.989	11.48	0	.		0	0
The Dopamine System	DBH	1621		GenoPedia	KARG	dopamine beta-hydroxylase (dopamine beta-monooxygenase)	protein-coding	DBM	dopamine beta-hydroxylase|dopamine beta-monooxygenase	9q34	9	135.491	22.98	0	.		1	1
The Dopamine System	DRD1	1812		GenoPedia	KARG	dopamine receptor D1	protein-coding	DADR|DRD1A	-	5q35.1	5	174.801	3.13	0	.		1	1
The Dopamine System	DRD2	1813		GenoPedia	KARG	dopamine receptor D2	protein-coding	D2DR|D2R	seven transmembrane helix receptor	11q23	11	112.786	65.56	0	.		1	1
The Dopamine System	DRD3	1814		GenoPedia	KARG	dopamine receptor D3	protein-coding	D3DR|ETM1|FET1|MGC149204|MGC149205	essential tremor 1	3q13.3	3	115.33	50.2	0	.		1	1
The Dopamine System	DRD4	1815		GenoPedia	KARG	dopamine receptor D4	protein-coding	D4DR	D(2C) dopamine receptor|seven transmembrane helix receptor	11p15.5	11	0.627	3.4	0	.		1	1
The Dopamine System	DRD5	1816		GenoPedia	KARG	dopamine receptor D5	protein-coding	DBDR|DRD1B|DRD1L2|MGC10601	D1beta dopamine receptor|dopamine receptor D1B	4p16.1	4	9.393	2.03	0	.		1	1
The Dopamine System	PPP1R1B	84152		GenoPedia	KARG	protein phosphatase 1, regulatory (inhibitor) subunit 1B (dopamine and cAMP regulated phosphoprotein, DARPP-32)	protein-coding	DARPP-32|DARPP32|FLJ20940	dopamine and cAMP-regulated neuronal phosphoprotein 32|protein phosphatase 1, regulatory (inhibitor) subunit 1B	17q12	17	35.037	9.7	0	.		1	1
The Dopamine System	SLC6A3	6531		GenoPedia	KARG	solute carrier family 6 (neurotransmitter transporter, dopamine), member 3	protein-coding	DAT|DAT1	dopamine transporter|variable number tandem repeat (VNTR)	5p15.3	5	1.446	52.64	0	.		1	1
The Dopamine System	ANKK1	255239		GenoPedia	KARG	ankyrin repeat and kinase domain containing 1	protein-coding	PKK2	X-kinase|protein kinase PKK2	11q23.1	11	112.764	12.63	0	.		0	0
Dopamine Synthesis	COMT	1312		GenoPedia	KARG	catechol-O-methyltransferase	protein-coding	-	-	22q11.21-q11.23|	22	18.309	27.22	0	.		1	1
Dopamine Synthesis	DDC	1644		GenoPedia	KARG	dopa decarboxylase (aromatic L-amino acid decarboxylase)	protein-coding	AADC	aromatic L-amino acid decarboxylase	7p11	7	50.494	102.62	0	.		1	0
The GABA System	DBI	1622		GenoPedia	KARG	diazepam binding inhibitor (GABA receptor modulator, acyl-Coenzyme A binding protein)	protein-coding	ACBD1|ACBP|CCK-RP|EP|MGC70414	GABA receptor modulator|acyl coenzyme A binding protein|acyl-Coenzyme A binding domain containing 1|cholecystokinin-releasing peptide, trypsin-sensitive|diazepam binding inhibitor|diazepam binding inhibitor, splice form 1c|endozepine	2q12-q21	2	119.841	5.46	0	.		1	0
The GABA System	GABARAP	11337		GenoPedia	KARG	GABA(A) receptor-associated protein	protein-coding	FLJ25768|MGC120154|MGC120155|MM46	GABA(A)-receptor-associated protein	17p13.1	17	7.084	2.02	0	.		0	0
The GABA System	GABARAPL1	23710		GenoPedia	KARG	GABA(A) receptor-associated protein like 1	protein-coding	APG8L|ATG8|ATG8L|GEC1	early estrogen-regulated protein	12p13.2	12	10.257	10.24	0	.		0	0
The GABA System	GABARAPL2	11345		GenoPedia	KARG	GABA(A) receptor-associated protein-like 2	protein-coding	ATG8|GATE-16|GATE16|GEF-2|GEF2	MAP1 light chain 3 related protein|ganglioside expression factor 2	16q22.3-q24.1	16	74.158	11.53	0	.		0	0
The GABA System	GABBR1	2550		GenoPedia	KARG	gamma-aminobutyric acid (GABA) B receptor, 1	protein-coding	GABAB(1e)|GABABR1|GABBR1-3|GPRC3A|dJ271M21.1.1|dJ271M21.1.2|hGB1a	GABA-B receptor|GABAB, subunit 1c|gamma-aminobutyric acid (GABA) B receptor 1|seven transmembrane helix receptor	6p21.31	6	29.678	30.86	0	.		0	1
The GABA System	GABBR2	9568		GenoPedia	KARG	gamma-aminobutyric acid (GABA) B receptor, 2	protein-coding	FLJ36928|GABABR2|GPR51|GPRC3B|HG20|HRIHFB2099	G protein-coupled receptor 51|OTTHUMP00000063797	9q22.1-q22.3	9	100.09	421.11	0	.		0	1
The GABA System	GABRA1	2554		GenoPedia	KARG	gamma-aminobutyric acid (GABA) A receptor, alpha 1	protein-coding	ECA4|EJM	-	5q34-q35	5	161.207	52.01	0	.		0	1
The GABA System	GABRA2	2555		GenoPedia	KARG	gamma-aminobutyric acid (GABA) A receptor, alpha 2	protein-coding	-	gamma-aminobutyric acid A receptor, alpha 2	4p12	4	45.946	140.24	0	.		1	1
The GABA System	GABRA3	2556		GenoPedia	KARG	gamma-aminobutyric acid (GABA) A receptor, alpha 3	protein-coding	MGC33793	gamma-aminobutyric acid A receptor, alpha 3|gamma-animobutyric acid (GABA) A receptor, alpha 3	Xq28	X	151.087	283.3	0	.		1	1
The GABA System	GABRA4	2557		GenoPedia	KARG	gamma-aminobutyric acid (GABA) A receptor, alpha 4	protein-coding	-	gamma-aminobutyric acid A receptor, alpha 4	4p12	4	46.616	74.66	0	.		1	1
The GABA System	GABRA5	2558		GenoPedia	KARG	gamma-aminobutyric acid (GABA) A receptor, alpha 5	protein-coding	MGC138184	-	15q11.2-q12	15	24.743	34.05	0	.		0	1
The GABA System	GABRA6	2559		GenoPedia	KARG	gamma-aminobutyric acid (GABA) A receptor, alpha 6	protein-coding	MGC116903|MGC116904	GABA subunit A receptor alpha 6|gamma-aminobutyric acid A receptor, alpha 6	5q34	5	161.046	16.15	0	.		1	1
The GABA System	GABRB1	2560		GenoPedia	KARG	gamma-aminobutyric acid (GABA) A receptor, beta 1	protein-coding	-	-	4p12	4	46.728	394.87	0	.		1	1
The GABA System	GABRB2	2561		GenoPedia	KARG	gamma-aminobutyric acid (GABA) A receptor, beta 2	protein-coding	MGC119386|MGC119388|MGC119389	-	5q34	5	160.653	254.26	0	.		1	1
The GABA System	GABRB3	2562		GenoPedia	KARG	gamma-aminobutyric acid (GABA) A receptor, beta 3	protein-coding	MGC9051	GABA(A) receptor beta-3 subunit|GABA-A receptor beta-3 subunit|GABA-alpha receptor beta-2 subunit|GABAA receptor beta-3 subunit	15q11.2-q12	15	24.343	227.47	0	.		1	1
The GABA System	GABRD	2563		GenoPedia	KARG	gamma-aminobutyric acid (GABA) A receptor, delta	protein-coding	MGC45284	-	1p|1p36.3	1	1.941	11.35	0	.		1	1
The GABA System	GABRE	2564		GenoPedia	KARG	gamma-aminobutyric acid (GABA) A receptor, epsilon	protein-coding	-	GABA(A) receptor	Xq28	X	150.872	21.56	0	.		1	1
The GABA System	GABRG1	2565		GenoPedia	KARG	gamma-aminobutyric acid (GABA) A receptor, gamma 1	protein-coding	DKFZp686H2042|MGC33838	gamma-1 polypeptide|gamma-aminobutyric acid A receptor, gamma 1	4p12	4	45.733	88.3	0	.		0	1
The GABA System	GABRG2	2566		GenoPedia	KARG	gamma-aminobutyric acid (GABA) A receptor, gamma 2	protein-coding	CAE2|ECA2|GEFSP3	gamma-aminobutyric acid A receptor, gamma 2	5q31.1-q33.1	5	161.427	87.81	0	.		1	1
The GABA System	GABRG3	2567		GenoPedia	KARG	gamma-aminobutyric acid (GABA) A receptor, gamma 3	protein-coding	-	-	15q12	15	25.344	107.96	0	.		1	1
The GABA System	GABRP	2568		GenoPedia	KARG	gamma-aminobutyric acid (GABA) A receptor, pi	protein-coding	MGC126386|MGC126387	-	5q33-q34	5	170.143	30.29	0	.		0	1
The GABA System	GABRQ	55879		GenoPedia	KARG	gamma-aminobutyric acid (GABA) receptor, theta	protein-coding	MGC129629|MGC129630|THETA	GABA-A receptor theta subunit	Xq28	X	151.557	15.19	0	.		1	0
The GABA System	GABRR1	2569		GenoPedia	KARG	gamma-aminobutyric acid (GABA) receptor, rho 1	protein-coding	MGC163216	bA135P14.1 (gamma-aminobutyric acid (GABA) receptor, rho 1)|gamma-aminobutyric acid (GABA) A receptor, rho-1	6q14-q21|6q13-q1	6	89.945	39.09	0	.		0	1
The GABA System	GABRR2	2570		GenoPedia	KARG	gamma-aminobutyric acid (GABA) receptor, rho 2	protein-coding	-	GABA-C receptor, rho-2 subunit|OTTHUMP00000040625	6q14-q21|6q13-q1	6	90.024	57.71	0	.		0	1
The GABA System	GABRR3	200959		GenoPedia	KARG	gamma-aminobutyric acid (GABA) receptor, rho 3	protein-coding	DKFZp781O1955	-	3q11.2-q12.1	.	.	.	0	.		0	0
The GABA System	GPR156	165829		GenoPedia	KARG	G protein-coupled receptor 156	protein-coding	GABABL|MGC142261|PGR28	G protein-coupled receptor PGR28|GABAB-related G-protein coupled receptor|ZK180.1-like	3q13.33	3	121.369	77.07	0	.		0	0
The GABA System	SLC32A1	140679		GenoPedia	KARG	solute carrier family 32 (GABA vesicular transporter), member 1	protein-coding	VGAT|VIAAT	GABA and glycine transporter|solute carrier family 32, member 1|vesicular GABA transporter|vesicular inhibitory amino acid transporter	20q11.23	20	36.787	4.91	0	.		1	1
The GABA System	SLC6A1	6529		GenoPedia	KARG	solute carrier family 6 (neurotransmitter transporter, GABA), member 1	protein-coding	GABATHG|GABATR|GAT1	-	3p25-p24	3	11.009	46.48	0	.		0	1
The GABA System	SLC6A11	6538		GenoPedia	KARG	solute carrier family 6 (neurotransmitter transporter, GABA), member 11	protein-coding	GAT-3|GAT3	-	3p25.3	3	10.833	122.23	0	.		1	1
The GABA System	SLC6A12	6539		GenoPedia	KARG	solute carrier family 6 (neurotransmitter transporter, betaine/GABA), member 12	protein-coding	BGT-1|BGT1|FLJ38727	gamma-aminobutyric acid transporter	12p13	12	0.17	23.24	0	.		0	1
The GABA System	SLC6A13	6540		GenoPedia	KARG	solute carrier family 6 (neurotransmitter transporter, GABA), member 13	protein-coding	GAT-2|GAT2	GABA transport protein	12p13.3	12	0.2	42.21	0	.		1	1
The Cholinergic System	CHRM1	1128		GenoPedia	KARG	cholinergic receptor, muscarinic 1	protein-coding	HM1|M1|MGC30125	muscarinic acetylcholine receptor M1	11q13	11	62.433	12.86	0	.		1	1
The Cholinergic System	CHRM2	1129		GenoPedia	KARG	cholinergic receptor, muscarinic 2	protein-coding	FLJ43243|HM2|MGC120006|MGC120007	7TM receptor|cholinergic receptor, muscarinic 2, isoform a|muscarinic M2 receptor|muscarinic acetylcholine receptor M2	7q31-q35	7	136.204	148.37	0	.		1	1
The Cholinergic System	CHRM3	1131		GenoPedia	KARG	cholinergic receptor, muscarinic 3	protein-coding	HM3	m3 muscarinic receptor|muscarinic acetylcholine receptor M3	1q43	1	237.859	280.35	0	.		1	1
The Cholinergic System	CHRM4	1132		GenoPedia	KARG	cholinergic receptor, muscarinic 4	protein-coding	HM4	muscarinic acetylcholine receptor M4	11p12-p11.2	11	46.363	1.47	0	.		1	1
The Cholinergic System	CHRM5	1133		GenoPedia	KARG	cholinergic receptor, muscarinic 5	protein-coding	HM5|MGC41838	muscarinic acetylcholine receptor M5	15q26	15	32.138	6.86	0	.		1	1
The Cholinergic System	LIF	3976		GenoPedia	KARG	leukemia inhibitory factor (cholinergic differentiation factor)	protein-coding	CDF|D-FACTOR|HILDA	cholinergic differentiation factor	22q12.2	22	28.966	6.31	0	.		0	0
The Cholinergic System	ACHE	43		GenoPedia	KARG	acetylcholinesterase (Yt blood group)	protein-coding	ARACHE|N-ACHE|YT	acetylcholinesterase|apoptosis-related acetylcholinesterase	7q22	7	100.326	5.88	0	.		0	0
The Cholinergic System	COLQ	8292		GenoPedia	KARG	collagen-like tail subunit (single strand of homotrimer) of asymmetric acetylcholinesterase	protein-coding	EAD	AChE Q subunit|acetylcholinesterase collagen-like tail subunit|acetylcholinesterase-associated collagen|collagenic tail of endplate acetylcholinesterase|single strand of homotrimeric collagen-like tail subunit of asymmetric acetylcholineste	3p25	3	15.467	71.62	0	.		0	0
The Cholinergic System	SLC18A3	6572		GenoPedia	KARG	solute carrier family 18 (vesicular acetylcholine), member 3	protein-coding	MGC12716|VACHT	solute carrier family 18, member 3|vesicular acetylcholine transporter	10q11.2	10	50.488	2.42	0	.		0	0
Tyrosine	MAOA	4128		GenoPedia	KARG	monoamine oxidase A	protein-coding	-	-	Xp11.3	X	43.4	90.66	0	.		1	1
Tyrosine	MAOB	4129		GenoPedia	KARG	monoamine oxidase B	protein-coding	MGC26382	MAO, brain|MAO, platelet|adrenalin oxidase|tyramine oxidase	Xp11.23	X	43.511	115.82	0	.		1	1
Tyrosine	TH	7054		GenoPedia	KARG	tyrosine hydroxylase	protein-coding	TYH	-	11p15.5	11	2.142	7.88	0	.		1	1
The Serotonergic System	ASMT	438		GenoPedia	KARG	acetylserotonin O-methyltransferase	protein-coding	ASMTY|HIOMT|HIOMTY	Acetylserotonin methyltransferase (Y chromosome)|acetylserotonin N-methyltransferase	Xp22.3 or Yp11.3	X	1.674	47.63	0	.		0	0
The Serotonergic System	ASMTL	8623		GenoPedia	KARG	acetylserotonin O-methyltransferase-like	protein-coding	ASMTLX|ASMTLY|ASTML	acetylserotonin N-methyltransferase-like	Xp22.3; Yp11.3	X	1.482	49.6	0	.		0	0
The Serotonergic System	HTR1A	3350		GenoPedia	KARG	5-hydroxytryptamine (serotonin) receptor 1A	protein-coding	5-HT1A|5HT1a|ADRB2RL1|ADRBRL1	5-HT1a receptor|G protein coupled receptor|guanine nucleotide-binding regulatory protein-coupled receptor	5q11.2-q13	5	63.292	1.27	0	.		1	1
The Serotonergic System	HTR1B	3351		GenoPedia	KARG	5-hydroxytryptamine (serotonin) receptor 1B	protein-coding	5-HT1B|5-HT1DB|HTR1D2|HTR1DB|S12	-	6q13	6	78.229	1.17	0	.		1	1
The Serotonergic System	HTR1D	3352		GenoPedia	KARG	5-hydroxytryptamine (serotonin) receptor 1D	protein-coding	5-HT1D|HT1DA|HTR1DA|HTRL|RDC4	-	1p36.3-p34.3	1	23.391	2.83	0	.		0	1
The Serotonergic System	HTR1E	3354		GenoPedia	KARG	5-hydroxytryptamine (serotonin) receptor 1E	protein-coding	5-HT1E	-	6q14-q15	6	87.704	78.99	0	.		0	1
The Serotonergic System	HTR1F	3355		GenoPedia	KARG	5-hydroxytryptamine (serotonin) receptor 1F	protein-coding	5-HT1F|5HT6|HTR1EL|MR77	5-hydroxytryptamine receptor 1F	3p12	3	88.123	1.1	0	.		0	1
The Serotonergic System	HTR2A	3356		GenoPedia	KARG	5-hydroxytryptamine (serotonin) receptor 2A	protein-coding	5-HT2A|HTR2	5-HT2 receptor	13q14-q21	13	46.306	62.66	0	.		1	1
The Serotonergic System	HTR2B	3357		GenoPedia	KARG	5-hydroxytryptamine (serotonin) receptor 2B	protein-coding	5-HT(2B)|5-HT2B	-	2q36.3-q37.1	2	231.681	16.87	0	.		1	1
The Serotonergic System	HTR2C	3358		GenoPedia	KARG	5-hydroxytryptamine (serotonin) receptor 2C	protein-coding	5-HT2C|5-HTR2C|HTR1C	5-hydroxytryptamine receptor 2C|serotonin 5-HT-2C receptor|serotonin receptor 2C	Xq24	X	113.725	326.07	0	.		1	1
The Serotonergic System	HTR3A	3359		GenoPedia	KARG	5-hydroxytryptamine (serotonin) receptor 3A	protein-coding	5-HT-3|5-HT3A|5-HT3R|5HT3R|HTR3	5-hydroxytryptamine (serotonin) receptor-3|5HT3 serotonin receptor|serotonin receptor|serotonin-gated ion channel receptor	11q23.1	11	113.351	15.13	0	.		1	1
The Serotonergic System	HTR3C	170572		GenoPedia	KARG	5-hydroxytryptamine (serotonin) receptor 3, family member C	protein-coding	-	5-hydroxytryptamine receptor 3 subunit C	3q27.1	3	185.254	7.63	0	.		0	1
The Serotonergic System	HTR3D	200909		GenoPedia	KARG	5-hydroxytryptamine (serotonin) receptor 3 family member D	protein-coding	MGC119636|MGC119637	5-hydroxytryptamine receptor 3 subunit D	3q27.1	3	185.232	7.83	0	.		0	0
The Serotonergic System	HTR3E	285242		GenoPedia	KARG	5-hydroxytryptamine (serotonin) receptor 3, family member E	protein-coding	5-HT3c1|MGC120035|MGC120036|MGC120037	5-HT3 receptor subunit E splice variant HTR3Ea|5-hydroxytryptamine receptor 3 subunit E|serotonin receptor 3 subunit E	3q27.1	3	185.301	6.82	0	.		0	0
The Serotonergic System	HTR5A	3361		GenoPedia	KARG	5-hydroxytryptamine (serotonin) receptor 5A	protein-coding	5-HT5A|MGC138226	5-hydroxytryptamine receptor 5A	7q36.1	7	154.494	13.59	0	.		0	1
The Serotonergic System	HTR6	3362		GenoPedia	KARG	5-hydroxytryptamine (serotonin) receptor 6	protein-coding	5-HT6|5-HT6R	-	1p36-p35	1	19.864	14.28	0	.		0	1
The Serotonergic System	HTR7	3363		GenoPedia	KARG	5-hydroxytryptamine (serotonin) receptor 7 (adenylate cyclase-coupled)	protein-coding	5-HT7	5-hydroxytryptamine receptor 7|serotonin 5-HT-7 receptor	10q21-q24	10	92.491	117.1	0	.		0	1
The Serotonergic System	SLC6A4	6532		GenoPedia	KARG	solute carrier family 6 (neurotransmitter transporter, serotonin), member 4	protein-coding	5-HTT|5HTT|HTT|OCD1|SERT|hSERT	5-hydroxytryptamine transporter|5HT transporter|Na+/Cl- dependent serotonin transporter|serotonin transporter|sodium-dependent serotonin transporter|solute carrier family 6 member 4	17q11.1-q12	17	25.549	37.8	0	.		1	1
The Serotonergic System	TPH1	7166		GenoPedia	KARG	tryptophan hydroxylase 1 (tryptophan 5-monooxygenase)	protein-coding	MGC119994|TPH|TPRH	tryptophan 5-monooxygenase|tryptophan hydroxylase (tryptophan 5-monooxygenase)|tryptophan hydroxylase 1	11p15.3-p14	11	17.999	19.77	0	.		1	1
The Serotonergic System	TPH2	121278		GenoPedia	KARG	tryptophan hydroxylase 2	protein-coding	FLJ37295|MGC138871|MGC138872|NTPH	neuronal tryptophan hydroxylase	12q21.1	12	70.619	93.6	0	.		1	1
The Opioid System	LSAMP	4045		GenoPedia	KARG	limbic system-associated membrane protein	protein-coding	LAMP	-	3q13.2-q21	3	117.012	635.24	0	.		0	0
The Opioid System	NEGR1	257194		GenoPedia	KARG	neuronal growth regulator 1	protein-coding	DMML2433|KILON|MGC46680|Ntra	a kindred of IgLON|neurotractin	1p31.1	1	71.641	879.65	0	.		0	0
The Opioid System	OGFR	11054		GenoPedia	KARG	opioid growth factor receptor	protein-coding	-	7-60 protein|zeta-type opioid receptor	20q13.3	20	60.907	9.18	0	.		0	0
The Opioid System	OGFRL1	79627		GenoPedia	KARG	opioid growth factor receptor-like 1	protein-coding	FLJ21079|MGC102783|dJ331H24.1	OTTHUMP00000016711	6q13	6	72.055	13.5	0	.		0	0
The Opioid System	OPCML	4978		GenoPedia	KARG	opioid binding protein/cell adhesion molecule-like	protein-coding	OBCAM|OPCM	opiate binding-cell adhesion molecule|opioid-binding protein/cell adhesion molecule-like	11q25	11	131.79	1117.53	0	.		0	0
The Opioid System	OPRD1	4985		GenoPedia	KARG	opioid receptor, delta 1	protein-coding	OPRD	-	1p36.1-p34.3	1	29.011	51.55	0	.		1	1
The Opioid System	OPRK1	4986		GenoPedia	KARG	opioid receptor, kappa 1	protein-coding	KOR|OPRK	Opiate receptor, kappa-1|kappa opioid receptor	8q11.2	8	54.301	25.92	0	.		1	1
The Opioid System	OPRL1	4987		GenoPedia	KARG	opiate receptor-like 1	protein-coding	KOR-3|MGC34578|NOCIR|OOR|ORL1	LC132 receptor-like|kappa3-related opioid receptor|nociceptin receptor|orphanin FQ receptor	20q13.33	20	62.182	20.51	0	.		1	1
The Opioid System	OPRM1	4988		GenoPedia	KARG	opioid receptor, mu 1	protein-coding	KIAA0403|MOR1|OPRM	Mu opioid receptor K1|Mu opioid receptor MOR1-K2|mu opiate receptor|mu opioid receptor MOR-1O|mu-type opioid receptor	6q24-q25	6	154.402	207.56	0	.		1	1
The Opioid System	OPRS1	10280		GenoPedia	KARG	opioid receptor, sigma 1	protein-coding	FLJ25585|MGC3851|SIGMAR1|SR-BP1	OTTHUMP00000000515|OTTHUMP00000000516|OTTHUMP00000000517|SR31747 binding protein 1|aging-associated gene 8 protein|sigma1 receptor|type I sigma receptor	9p13.3	9	34.625	3.05	0	.		0	0
The Opioid System	PDYN	5173		GenoPedia	KARG	prodynorphin	protein-coding	MGC26418|PENKB	beta-neoendorphin-dynorphin|leu-enkephalin|leumorphin|preprodynorphin|preproenkephalin B|rimorphin	20pter-p12	20	1.907	15.3	0	.		1	1
The Opioid System	PENK	5179		GenoPedia	KARG	proenkephalin	protein-coding	-	-	8q23-q24	8	57.516	5.07	0	.		1	1
The Endocannabinoid System	CNR1	1268		GenoPedia	KARG	cannabinoid receptor 1 (brain)	protein-coding	CANN6|CB-R|CB1|CB1A|CB1K5|CNR	central cannabinoid receptor	6q14-q15	6	88.906	5.47	0	.		1	1
The Endocannabinoid System	CNR2	1269		GenoPedia	KARG	cannabinoid receptor 2 (macrophage)	protein-coding	CB2|CX5	OTTHUMP00000044841	1p36.11	1	24.073	39.36	0	.		0	1
The Adrenergic System	ADRA1A	148		GenoPedia	KARG	adrenergic, alpha-1A-, receptor	protein-coding	ADRA1C|ADRA1L1|ALPHA1AAR	G protein coupled receptor|adrenergic, alpha -1A-, receptor|adrenergic, alpha-1C-, receptor|alpha-1A-adrenergic receptor	8p21-p11.2	8	26.662	117.26	0	.		1	1
The Adrenergic System	ADRA1B	147		GenoPedia	KARG	adrenergic, alpha-1B-, receptor	protein-coding	ADRA1|ALPHA1BAR	alpha-1B-adrenergic receptor	5q23-q32	5	159.276	56.28	0	.		0	1
The Adrenergic System	ADRA1D	146		GenoPedia	KARG	adrenergic, alpha-1D-, receptor	protein-coding	ADRA1|ADRA1A|ADRA1R|ALPHA1|DAR|dJ779E11.2	adrenergic, alpha -1D-, receptor|adrenergic, alpha-1A-, receptor|alpha-1D-adrenergic receptor	20p13	20	4.15	27.84	0	.		0	0
The Adrenergic System	ADRA2A	150		GenoPedia	KARG	adrenergic, alpha-2A-, receptor	protein-coding	ADRA2|ADRA2R|ADRAR|ALPHA2AAR|ZNF32	OTTHUMP00000058849|alpha-2A-adrenergic receptor|alpha-2AAR subtype C10|alpha2A adrenergic receptor	10q24-q26	10	112.827	3.65	0	.		1	1
The Adrenergic System	ADRA2B	151		GenoPedia	KARG	adrenergic, alpha-2B-, receptor	protein-coding	ADRA2L1|ADRA2RL1|ADRARL1|ALPHA2BAR	G-protein coupled receptor|adrenergic receptor alpha 2B|alpha-2-adrenergic receptor-like 1|alpha-2B-adrenergic receptor	2p13-q13	2	96.142	3.27	0	.		1	1
The Adrenergic System	ADRA2C	152		GenoPedia	KARG	adrenergic, alpha-2C-, receptor	protein-coding	ADRA2L2|ADRA2RL2|ADRARL2|ALPHA2CAR	alpha-2C-adrenergic receptor|alpha2-AR-C4	4p16	4	3.738	1.96	0	.		1	1
The Adrenergic System	ADRB1	153		GenoPedia	KARG	adrenergic, beta-1-, receptor	protein-coding	ADRB1R|B1AR|BETA1AR|RHR	beta-1-adrenergic receptor	10q24-q26	10	115.794	1.72	0	.		0	1
The Adrenergic System	ADRB2	154		GenoPedia	KARG	adrenergic, beta-2-, receptor, surface	protein-coding	ADRB2R|ADRBR|B2AR|BAR|BETA2AR	beta-2 adrenergic receptor|beta-2 adrenoceptor|catecholamine receptor	5q31-q32	5	148.186	2.01	0	.		1	1
The Adrenergic System	ADRB3	155		GenoPedia	KARG	adrenergic, beta-3-, receptor	protein-coding	BETA3AR	Beta-3 Adrenergic Receptor	8p12-p11.2	8	37.94	3.67	0	.		0	0
The Adrenergic System	ADRBK1	156		GenoPedia	KARG	adrenergic, beta, receptor kinase 1	protein-coding	BARK1|BETA-ARK1|FLJ16718|GRK2	beta adrenergic receptor kinase 1	11q13.1	11	66.791	20.28	0	.		0	0
The Adrenergic System	ADRBK2	157		GenoPedia	KARG	adrenergic, beta, receptor kinase 2	protein-coding	BARK2|GRK3	beta adrenergic receptor kinase 2	22q11|22q12.1	22	24.291	158.97	0	.		0	0
The Adrenergic System	GRK1	6011		GenoPedia	KARG	G protein-coupled receptor kinase 1	protein-coding	GPRK1|RHOK|RK	rhodopsin kinase	13q34	13	113.37	4.38	0	.		0	0
The Adrenergic System	GRK4	2868		GenoPedia	KARG	G protein-coupled receptor kinase 4	protein-coding	GPRK2L|GPRK4|GRK4a|IT11	G protein-coupled receptor kinase 2-like|G-protein coupled receptor kinase 4	4p16.3	4	2.935	77.13	0	.		0	0
The Adrenergic System	GRK5	2869		GenoPedia	KARG	G protein-coupled receptor kinase 5	protein-coding	GPRK5	-	10q24-qter	10	120.957	247.93	0	.		0	0
The Adrenergic System	GRK6	2870		GenoPedia	KARG	G protein-coupled receptor kinase 6	protein-coding	FLJ32135|GPRK6	-	5q35	5	176.786	16.14	0	.		0	0
The Adrenergic System	GRK7	131890		GenoPedia	KARG	G protein-coupled receptor kinase 7	protein-coding	GPRK7	G-protein-coupled receptor kinase 7	3q21-q23	3	142.98	38.85	0	.		0	0
Neurotransmitter Transporters	SLC6A14	11254		GenoPedia	KARG	solute carrier family 6 (amino acid transporter), member 14	protein-coding	ATB(0+)	OTTHUMP00000043312|amino acid transporter B0+|solute carrier family 6 (neurotransmitter transporter), member 14	Xq23-q24	X	115.482	24.83	0	.		0	0
Neurotransmitter Transporters	SLC6A15	55117		GenoPedia	KARG	solute carrier family 6, member 15	protein-coding	DKFZp761I0921|FLJ10316|MGC87066|NTT73|V7-3|hv7-3	homolog of rat orphan transporter v7-3|sodium/chloride dependent neurotransmitter transporter Homo sapiens orphan neurotransmitter transporter NTT7|solute carrier family 6 (neurotransmitter transporter), member 15	12q21.3	12	83.777	53.31	0	.		0	0
Neurotransmitter Transporters	SLC6A16	28968		GenoPedia	KARG	solute carrier family 6, member 16	protein-coding	NTT5	solute carrier family 6 (neurotransmitter transporter), member 16	19q13.1-q13.4	19	54.485	35.59	0	.		0	0
Neurotransmitter Transporters	SLC6A17	388662		GenoPedia	KARG	solute carrier family 6, member 17	protein-coding	NTT4	solute carrier family 6 (neurotransmitter transporter), member 17	1p13.3	1	110.495	51.72	0	.		0	0
Neurotransmitter Transporters	SLC6A18	348932		GenoPedia	KARG	solute carrier family 6, member 18	protein-coding	FLJ31236|Xtrp2	sodium channel-like protein|solute carrier family 6 (neurotransmitter transporter), member 18	5p15.33	5	1.278	20.83	0	.		0	0
Neurotransmitter Transporters	SLC6A19	340024		GenoPedia	KARG	solute carrier family 6 (neutral amino acid transporter), member 19	protein-coding	HND	Hartnup disease|amino acid transporter system B0|sodium-dependent amino acid transporter|solute carrier family 6 (neurotransmitter transporter), member 19|solute carrier family 6, member 19|system B0 neutral amino acid transporter	5p15.33	5	1.255	20.25	0	.		0	0
Neurotransmitter Transporters	SLC6A2	6530		GenoPedia	KARG	solute carrier family 6 (neurotransmitter transporter, noradrenalin), member 2	protein-coding	NAT1|NET|NET1|SLC6A5	noradrenaline transporter|norepinephrine transporter|solute carrier family 6 (neurotransmitter transporter, norepinephrine), member 5|solute carrier family 6 member 2	16q12.2	16	54.248	47.14	0	.		1	1
Neurotransmitter Transporters	SLC6A20	54716		GenoPedia	KARG	solute carrier family 6 (proline IMINO transporter), member 20	protein-coding	MGC161475|SIT1|XT3|Xtrp3	X transporter protein 3|neurotransmitter transporter RB21A|orphan transporter XT3|sodium/imino-acid transporter 1|solute carrier family 6 (neurotransmitter transporter), member 20|solute carrier family 6, member 20	3p21.3	3	45.772	41.02	0	.		0	0
Neurotransmitter Transporters	SLC6A5	9152		GenoPedia	KARG	solute carrier family 6 (neurotransmitter transporter, glycine), member 5	protein-coding	GLYT2|NET1	SLC6A5 solute carrier family 6 (neurotransmitter transporter, glycine), member 5	11p15.2-p15.1	11	20.578	55.52	0	.		0	0
Neurotransmitter Transporters	SLC6A6	6533		GenoPedia	KARG	solute carrier family 6 (neurotransmitter transporter, taurine), member 6	protein-coding	MGC10619|MGC131729|TAUT	-	3p25-p24	3	14.419	84.86	0	.		0	0
Neurotransmitter Transporters	SLC6A7	6534		GenoPedia	KARG	solute carrier family 6 (neurotransmitter transporter, L-proline), member 7	protein-coding	PROT	brain-specific L-proline transporter|sodium-dependent proline transporter|solute carrier family 6, member 7	5q31-q32	5	149.55	21.12	0	.		1	0
Neurotransmitter Transporters	SLC6A8	6535		GenoPedia	KARG	solute carrier family 6 (neurotransmitter transporter, creatine), member 8	protein-coding	CRTR|CT1|MGC87396	-	Xq28	X	152.607	8.65	0	.		0	0
Neurotransmitter Transporters	SLC6A9	6536		GenoPedia	KARG	solute carrier family 6 (neurotransmitter transporter, glycine), member 9	protein-coding	DKFZp547A1118|GLYT1	sodium- and chloride-dependent glycine transporter 1|solute carrier family 6 member 9	1p33	1	44.235	34.98	0	.		0	0
The Alcohol System	ADH1A	124		GenoPedia	KARG	alcohol dehydrogenase 1A (class I), alpha polypeptide	protein-coding	ADH1	ADH, alpha subunit|alcohol dehydrogenase 1 (class I), alpha polypeptide|aldehyde reductase|class I alcohol dehydrogenase, alpha subunit	4q21-q23	4	100.417	14.62	0	.		1	0
The Alcohol System	ADH1B	125		GenoPedia	KARG	alcohol dehydrogenase 1B (class I), beta polypeptide	protein-coding	ADH2|DKFZp686C06125	ADH, beta subunit|alcohol dehydrogenase 2 (class I), beta polypeptide|alcohol dehydrogenase IB (class I), beta polypeptide|aldehyde reductase	4q21-q23	4	100.447	15.03	0	.		1	1
The Alcohol System	ADH1C	126		GenoPedia	KARG	alcohol dehydrogenase 1C (class I), gamma polypeptide	protein-coding	ADH3	ADH, gamma subunit|alcohol dehydrogenase 3 (class I), gamma polypeptide|aldehyde reductase|class I alcohol dehydrogenase, gamma subunit	4q21-q23	4	100.477	16.27	0	.		1	1
The Alcohol System	ADH4	127		GenoPedia	KARG	alcohol dehydrogenase 4 (class II), pi polypeptide	protein-coding	ADH-2	aldehyde reductase|class II alcohol dehydrogenase 4 pi subunit	4q21-q24|4q22	4	100.264	20.62	0	.		1	0
The Alcohol System	ADH5	128		GenoPedia	KARG	alcohol dehydrogenase 5 (class III), chi polypeptide	protein-coding	ADH-3|ADHX|FDH	Alcohol dehydrogenase (class III), chi polypeptide|class III alcohol dehydrogenase 5 chi subunit|formaldehyde dehydrogenase|glutathione-dependent formaldehyde dehydrogenase	4q21-q25	4	100.211	17.8	0	.		1	0
The Alcohol System	ADH6	130		GenoPedia	KARG	alcohol dehydrogenase 6 (class V)	protein-coding	ADH-5	aldehyde reductase|class V alcohol dehydrogenase 6	4q23	4	100.345	14.52	0	.		1	0
The Alcohol System	ADH7	131		GenoPedia	KARG	alcohol dehydrogenase 7 (class IV), mu or sigma polypeptide	protein-coding	ADH-4	alcohol dehydrogenase-7|class IV alcohol dehydrogenase 7 mu or sigma subunit|gastric alcohol dehydrogenase	4q23-q24	4	100.552	23.11	0	.		1	0
The Alcohol System	ADHFE1	137872		GenoPedia	KARG	alcohol dehydrogenase, iron containing, 1	protein-coding	ADH8|FLJ32430|HMFT2263|HOT|MGC48605	Fe-containing alcohol dehydrogenase 1|alcohol dehydrogenase 8|hydroxyacid-oxoacid transhydrogenase	8q13.1	8	67.507	36.31	0	.		0	0
The Alcohol System	AKR1A1	10327		GenoPedia	KARG	aldo-keto reductase family 1, member A1 (aldehyde reductase)	protein-coding	ALDR1|ALR|DD3|MGC12529|MGC1380	alcohol dehydrogenase|aldehyde reductase|aldo-keto reductase family 1, member A1|dihydrodiol dehydrogenase 3	1p33-p32	1	45.789	19.22	0	.		0	0
The Alcohol System	ZADH1	145482		GenoPedia	KARG	zinc binding alcohol dehydrogenase, domain containing 1	protein-coding	DKFZp686P10120|FLJ39091|PGR-2|PGR2	15-oxoprostaglandin-delta13-reductase|prostaglandin reductase 2	14q24.3	14	73.388	33.49	0	.		0	0
The Alcohol System	ZADH2	284273		GenoPedia	KARG	zinc binding alcohol dehydrogenase, domain containing 2	protein-coding	MGC45594	-	18q22.3	18	71.039	10.64	0	.		0	0
The Alcohol System	AASDH	132949		GenoPedia	KARG	aminoadipate-semialdehyde dehydrogenase	protein-coding	ACSF4|LYS2|NRPS1098|NRPS998	2-aminoadipic 6-semialdehyde dehydrogenase|acyl-CoA synthetase family member 4|non-ribosomal peptide synthetase 1098|non-ribosomal peptide synthetase 998	4q12	4	56.899	49.18	0	.		0	0
The Alcohol System	AASDHPPT	60496		GenoPedia	KARG	aminoadipate-semialdehyde dehydrogenase-phosphopantetheinyl transferase	protein-coding	AASD-PPT|CGI-80|DKFZp566E2346|LYS2|LYS5	4'-phosphopantetheinyl transferase|alpha-aminoadipic semialdehyde dehydrogenase-phosphopantetheinyl transferase	11q22	11	105.454	21.13	0	.		0	0
The Alcohol System	ALDH16A1	126133		GenoPedia	KARG	aldehyde dehydrogenase 16 family, member A1	protein-coding	MGC10204	-	19q13.33	19	54.648	17.33	0	.		0	0
The Alcohol System	ALDH18A1	5832		GenoPedia	KARG	aldehyde dehydrogenase 18 family, member A1	protein-coding	GSAS|MGC117316|P5CS|PYCS	delta1-pyrroline-5-carboxlate synthetase|glutamate gamma-semialdehyde synthetase|pyrroline-5-carboxlate synthetase|pyrroline-5-carboxylate synthetase|pyrroline-5-carboxylate synthetase (glutamate gamma-semialdehyde synthetase)	10q24.3	10	97.356	50.88	0	.		0	0
The Alcohol System	ALDH1A1	216		GenoPedia	KARG	aldehyde dehydrogenase 1 family, member A1	protein-coding	ALDC|ALDH-E1|ALDH1|ALDH11|MGC2318|PUMB1|RALDH1	ALDH class 1|acetaldehyde dehydrogenase 1|aldehyde dehydrogenase 1, soluble|aldehyde dehydrogenase 1A1|aldehyde dehydrogenase, liver cytosolic|retinal dehydrogenase 1	9q21.13	9	74.705	52.38	0	.		1	0
The Alcohol System	ALDH1A2	8854		GenoPedia	KARG	aldehyde dehydrogenase 1 family, member A2	protein-coding	MGC26444|RALDH(II)|RALDH2|RALDH2-T	aldehyde dehydrogenase 1A2|retinaldehyde dehydrogenase 2|retinaldehyde-specific dehydrogenase type 2	15q22.1	15	56.033	112.28	0	.		0	0
The Alcohol System	ALDH1A3	220		GenoPedia	KARG	aldehyde dehydrogenase 1 family, member A3	protein-coding	ALDH1A6|ALDH6|RALDH3	acetaldehyde dehydrogenase 6|aldehyde dehydrogenase 1A3|aldehyde dehydrogenase 6|retinaldehyde dehydrogenase 3	15q26.3	15	99.238	36.77	0	.		0	0
The Alcohol System	ALDH1B1	219		GenoPedia	KARG	aldehyde dehydrogenase 1 family, member B1	protein-coding	ALDH5|ALDHX|MGC2230	ALDH class 2|acetaldehyde dehydrogenase 5|aldehyde dehydrogenase 1B1|aldehyde dehydrogenase 5|mitochondrial aldehyde dehydrogenase X	9p11.1	9	38.383	5.96	0	.		0	0
The Alcohol System	ALDH1L1	10840		GenoPedia	KARG	aldehyde dehydrogenase 1 family, member L1	protein-coding	DKFZp781N0997|FTHFD	formyltetrahydrofolate dehydrogenase	3q21.2	3	127.305	77.08	0	.		0	0
The Alcohol System	ALDH1L2	160428		GenoPedia	KARG	aldehyde dehydrogenase 1 family, member L2	protein-coding	DKFZp686A16126|DKFZp686M064|FLJ38508|MGC119536|MGC119537	-	12q23.3	12	103.938	64.77	0	.		0	0
The Alcohol System	ALDH2	217		GenoPedia	KARG	aldehyde dehydrogenase 2 family (mitochondrial)	protein-coding	ALDH-E2|ALDHI|ALDM|MGC1806	ALDH class 2|acetaldehyde dehydrogenase 2|liver mitochondrial ALDH|mitochondrial aldehyde dehydrogenase 2|nucleus-encoded mitochondrial aldehyde dehydrogenase 2	12q24.2	12	110.689	43.44	0	.		1	1
The Alcohol System	ALDH3A1	218		GenoPedia	KARG	aldehyde dehydrogenase 3 family, memberA1	protein-coding	ALDH3|ALDHIII|MGC10406	ALDH, stomach type|acetaldehyde dehydrogenase|aldehyde dehydrogenase 3 family, member A1|aldehyde dehydrogenase, dimeric NADP-preferring	17p11.2	17	19.582	10.31	0	.		0	0
The Alcohol System	ALDH3A2	224		GenoPedia	KARG	aldehyde dehydrogenase 3 family, member A2	protein-coding	ALDH10|DKFZp686E23276|FALDH|FLJ20851|SLS	aldehyde dehydrogenase 10|aldehyde dehydrogenase 3A2|fatty aldehyde dehydrogenase	17p11.2	17	19.493	28.84	0	.		0	0
The Alcohol System	ALDH3B1	221		GenoPedia	KARG	aldehyde dehydrogenase 3 family, member B1	protein-coding	ALDH4|ALDH7|FLJ26433	aldehyde dehydrogenase 3B1|aldehyde dehydrogenase 7	11q13	11	67.534	18.95	0	.		0	0
The Alcohol System	ALDH3B2	222		GenoPedia	KARG	aldehyde dehydrogenase 3 family, member B2	protein-coding	ALDH8	acetaldehyde dehydrogenase 8|aldehyde dehydrogenase 3B2|aldehyde dehydrogenase 8	11q13	11	67.186	19.05	0	.		0	0
The Alcohol System	ALDH4A1	8659		GenoPedia	KARG	aldehyde dehydrogenase 4 family, member A1	protein-coding	ALDH4|P5CD|P5CDh|P5CDhL|P5CDhS	P5C dehydrogenase|aldehyde dehydrogenase 4A1|mitochondrial delta-1-pyrroline 5-carboxylate dehydrogenase	1p36	1	19.071	31.15	0	.		0	0
The Alcohol System	ALDH5A1	7915		GenoPedia	KARG	aldehyde dehydrogenase 5 family, member A1 (succinate-semialdehyde dehydrogenase)	protein-coding	SSADH|SSDH	NAD(+)-dependent succinic semialdehyde dehydrogenase|aldehyde dehydrogenase 5A1|mitochondrial succinate semialdehyde dehydrogenase	6p22.2-p22.3	6	24.603	42.24	0	.		0	0
The Alcohol System	ALDH6A1	4329		GenoPedia	KARG	aldehyde dehydrogenase 6 family, member A1	protein-coding	MGC40271|MMSADHA|MMSDH	aldehyde dehydrogenase 6A1|mitochondrial acylating methylmalonate-semialdehyde dehydrogenase	14q24.3	14	73.597	24.33	0	.		0	0
The Alcohol System	ALDH7A1	501		GenoPedia	KARG	aldehyde dehydrogenase 7 family, member A1	protein-coding	ATQ1|EPD|PDE	aldehyde dehydrogenase 7A1|antiquitin|antiquitin 1	5q31	5	125.908	50.5	0	.		0	0
The Alcohol System	ALDH8A1	64577		GenoPedia	KARG	aldehyde dehydrogenase 8 family, member A1	protein-coding	ALDH12|DJ352A20.2|DKFZp779D2315|MGC138650	aldehyde dehydogenase 8 family, member A1|aldehyde dehydrogenase 12|aldehyde dehydrogenase 8A1|aldehyde dehydrogenase family protein	6q23.2	6	135.28	32.72	0	.		0	0
The Alcohol System	ALDH9A1	223		GenoPedia	KARG	aldehyde dehydrogenase 9 family, member A1	protein-coding	ALDH4|ALDH7|ALDH9|E3|TMABADH	4-trimethylaminobutyraldehyde dehydrogenase|R-aminobutyraldehyde dehydrogenase|aldehyde dehydrogenase (NAD+)|aldehyde dehydrogenase 9A1|aldehyde dehydrogenase E3 isozyme|gamma-aminobutyraldehyde dehydrogenase	1q23.1	1	163.898	36.65	0	.		0	0
The Glutamatergic System	GAD1	2571		GenoPedia	KARG	glutamate decarboxylase 1 (brain, 67kDa)	protein-coding	FLJ45882|GAD|SCP	glutamate decarboxylase 1|glutamate decarboxylase 1 (brain, 67kD)	2q31	2	171.381	44.46	0	.		1	1
The Glutamatergic System	GAD2	2572		GenoPedia	KARG	glutamate decarboxylase 2 (pancreatic islets and brain, 65kDa)	protein-coding	GAD65|MGC161605|MGC161607	Glutamate decarboxylase-2 (pancreas)|glutamate decarboxylase 2|glutamate decarboxylase 2 (pancreatic islets and brain, 65kD)	10p11.23	10	26.546	87.89	0	.		1	0
The Glutamatergic System	GCLC	2729		GenoPedia	KARG	glutamate-cysteine ligase, catalytic subunit	protein-coding	GCS|GLCL|GLCLC	gamma-glutamylcysteine synthetase	6p12	6	53.47	47.69	0	.		0	0
The Glutamatergic System	GCLM	2730		GenoPedia	KARG	glutamate-cysteine ligase, modifier subunit	protein-coding	GLCLR	GSC light chain|gamma-glutamylcysteine synthetase|glutamate-cysteine ligase (gamma-glutamylcysteine synthetase), regulatory (30.8kD)|glutamate-cysteine ligase modifier subunit|glutamate-cysteine ligase regulatory protein	1p22.1	1	94.125	22.42	0	.		0	0
The Glutamatergic System	GLUD2	2747		GenoPedia	KARG	glutamate dehydrogenase 2	protein-coding	GDH2|GLUDP1	glutamate dehydrogenase pseudogene 1	Xq24-q25	X	120.009	2.33	0	.		0	0
The Glutamatergic System	GRIA1	2890		GenoPedia	KARG	glutamate receptor, ionotropic, AMPA 1	protein-coding	GLUH1|GLUR1|GLURA|HBGR1|MGC133252	AMPA 1	5q33|5q31.1	5	152.85	320.86	0	.		0	1
The Glutamatergic System	GRIA2	2891		GenoPedia	KARG	glutamate receptor, ionotropic, AMPA 2	protein-coding	GLUR2|GLURB|GluR-K2|HBGR2	gluR-B|glutamate receptor 2	4q32-q33	4	158.361	145.38	0	.		0	1
The Glutamatergic System	GRIA3	2892		GenoPedia	KARG	glutamate receptor, ionotrophic, AMPA 3	protein-coding	GLUR-C|GLUR-K3|GLUR3|GLURC	dJ1171F9.1|glutamate receptor 3|glutamate receptor C|glutamate receptor subunit 3	Xq25-q26	X	122.146	304.64	0	.		0	1
The Glutamatergic System	GRIA4	2893		GenoPedia	KARG	glutamate receptor, ionotrophic, AMPA 4	protein-coding	GLUR4|GLUR4C|GLURD	AMPA-selective glutamate receptor 4|glutamate receptor 4	11q22	11	104.987	368.74	0	.		0	1
The Glutamatergic System	GRID1	2894		GenoPedia	KARG	glutamate receptor, ionotropic, delta 1	protein-coding	KIAA1220	OTTHUMP00000059648	10q22	10	87.349	766.94	0	.		0	0
The Glutamatergic System	GRID2	2895		GenoPedia	KARG	glutamate receptor, ionotropic, delta 2	protein-coding	MGC117022|MGC117023|MGC117024	GluR-delta-2	4q22	4	93.445	1467.84	0	.		0	0
The Glutamatergic System	GRIK1	2897		GenoPedia	KARG	glutamate receptor, ionotropic, kainate 1	protein-coding	EAA3|EEA3|GLR5|GLUR5	excitatory amino acid receptor 3|glutamate receptor 5	21q22.11	21	29.831	403.03	0	.		1	1
The Glutamatergic System	GRIK2	2898		GenoPedia	KARG	glutamate receptor, ionotropic, kainate 2	protein-coding	EAA4|GLR6|GLUK6|GLUR6|MGC74427|MRT6	bA487F5.1|excitatory amino acid receptor 4|glutamate receptor 6	6q16.3-q21	6	101.954	669.8	0	.		0	1
The Glutamatergic System	GRIK3	2899		GenoPedia	KARG	glutamate receptor, ionotropic, kainate 3	protein-coding	EAA5|GLR7|GLUR7|GluR7a	dJ1090M5.1 (glutamate receptor, ionotropic, kainate 3 (GLUR7))|excitatory amino acid receptor 5|glutamate receptor 7	1p34-p33	1	37.039	233.23	0	.		0	0
The Glutamatergic System	GRIK4	2900		GenoPedia	KARG	glutamate receptor, ionotropic, kainate 4	protein-coding	EAA1|GRIK|KA1	excitatory amino acid receptor 1|glutamate receptor KA1	11q22.3	11	120.036	325.94	0	.		0	0
The Glutamatergic System	GRIK5	2901		GenoPedia	KARG	glutamate receptor, ionotropic, kainate 5	protein-coding	EAA2|GRIK2|KA2	excitatory amino acid receptor 2|glutamate receptor KA2	19q13.2	19	47.194	67.48	0	.		0	0
The Glutamatergic System	GRIN1	2902		GenoPedia	KARG	glutamate receptor, ionotropic, N-methyl D-aspartate 1	protein-coding	NMDA1|NMDAR1|NR1	N-methyl-D-aspartate receptor channel, subunit zeta-1|NMDA receptor 1|glutamate [NMDA] receptor subunit zeta 1	9q34.3	9	139.153	30.37	0	.		1	1
The Glutamatergic System	GRIN2A	2903		GenoPedia	KARG	glutamate receptor, ionotropic, N-methyl D-aspartate 2A	protein-coding	NMDAR2A|NR2A	N-methyl-D-aspartate receptor subunit 2A|NMDA receptor subtype 2A	16p13.2	16	9.763	421.19	0	.		1	1
The Glutamatergic System	GRIN2B	2904		GenoPedia	KARG	glutamate receptor, ionotropic, N-methyl D-aspartate 2B	protein-coding	MGC142178|MGC142180|NMDAR2B|NR2B|hNR3	N-methyl-D-aspartate receptor subunit 2B	12p12	12	13.605	418.91	0	.		1	1
The Glutamatergic System	GRIN2C	2905		GenoPedia	KARG	glutamate receptor, ionotropic, N-methyl D-aspartate 2C	protein-coding	NMDAR2C|NR2C	N-methyl-D-aspartate receptor subunit 2C	17q25	17	70.35	17.84	0	.		1	1
The Glutamatergic System	GRIN2D	2906		GenoPedia	KARG	glutamate receptor, ionotropic, N-methyl D-aspartate 2D	protein-coding	EB11|NMDAR2D	N-methyl-D-aspartate receptor subunit 2D|estrogen receptor binding CpG island	19q13.1-qter	19	53.59	49.26	0	.		0	1
The Glutamatergic System	GRIN3A	116443		GenoPedia	KARG	glutamate receptor, ionotropic, N-methyl-D-aspartate 3A	protein-coding	FLJ45414|NMDAR-L|NR3A	-	9q31.1	9	103.371	169.23	0	.		0	1
The Glutamatergic System	GRIN3B	116444		GenoPedia	KARG	glutamate receptor, ionotropic, N-methyl-D-aspartate 3B	protein-coding	NR3B	NMDA receptor subunit 3B|NMDA type glutamate receptor subunit NR3B	19p13.3	19	0.951	9.29	0	.		0	1
The Glutamatergic System	GRINA	2907		GenoPedia	KARG	glutamate receptor, ionotropic, N-methyl D-asparate-associated protein 1 (glutamate binding)	protein-coding	HNRGW|MGC99687|NMDARA1|TMBIM3	N-methyl-D-aspartate receptor-associated protein 1|glutamate receptor, NMDA subtype, glutamate-binding subunit|glutamate receptor, ionotropic, N-methyl D-asparate-associated protein 1|transmembrane BAX inhibitor motif containing 3	8q24.3	8	145.136	3.36	0	.		0	0
The Glutamatergic System	GRINL1A	81488		GenoPedia	KARG	glutamate receptor, ionotropic, N-methyl D-aspartate-like 1A	protein-coding	DKFZp586F1918	GRINL1A downstream protein Gdown4	15q22.1	15	55.786	10.85	0	.		0	0
The Glutamatergic System	GRIP1	23426		GenoPedia	KARG	glutamate receptor interacting protein 1	protein-coding	GRIP	-	12q14.3	12	65.029	330.52	0	.		0	0
The Glutamatergic System	GRIP2	80852		GenoPedia	KARG	glutamate receptor interacting protein 2	protein-coding	-	-	3p24-p23	3	14.51	48.42	0	.		0	0
The Glutamatergic System	GRM1	2911		GenoPedia	KARG	glutamate receptor, metabotropic 1	protein-coding	GPRC1A|GRM1A|MGLUR1|MGLUR1A|mGlu1	-	6q24	6	146.392	408.32	0	.		1	1
The Glutamatergic System	GRM2	2912		GenoPedia	KARG	glutamate receptor, metabotropic 2	protein-coding	GLUR2|GPRC1B|MGLUR2|mGlu2	glutamate receptor homolog	3p21.1	3	51.718	9.67	0	.		0	1
The Glutamatergic System	GRM3	2913		GenoPedia	KARG	glutamate receptor, metabotropic 3	protein-coding	GLUR3|GPRC1C|MGLUR3|mGlu3	-	7q21.1-q21.2	7	86.111	220.96	0	.		0	1
The Glutamatergic System	GRM4	2914		GenoPedia	KARG	glutamate receptor, metabotropic 4	protein-coding	GPRC1D|MGLUR4|mGlu4	-	6p21.3	6	34.098	111.82	0	.		0	1
The Glutamatergic System	GRM5	2915		GenoPedia	KARG	glutamate receptor, metabotropic 5	protein-coding	GPRC1E|MGLUR5|MGLUR5A|MGLUR5B|mGlu5	-	11q14.2-q14.3	11	87.881	540.21	0	.		0	1
The Glutamatergic System	GRM6	2916		GenoPedia	KARG	glutamate receptor, metabotropic 6	protein-coding	CSNB1B|DKFZp686H1993|GPRC1F|MGLUR6|mGlu6	seven transmembrane helix receptor	5q35	5	178.338	16.79	0	.		0	1
The Glutamatergic System	GRM7	2917		GenoPedia	KARG	glutamate receptor, metabotropic 7	protein-coding	FLJ40498|GLUR7|GPRC1G|MGLUR7|mGlu7	-	3p26.1-p25.1	3	6.878	880.29	0	.		0	1
The Glutamatergic System	GRM8	2918		GenoPedia	KARG	glutamate receptor, metabotropic 8	protein-coding	FLJ41058|GLUR8|GPRC1H|MGC126724|MGLUR8|mGlu8	-	7q31.3-q32.1	7	125.866	804.65	0	.		0	1
The Glutamatergic System	NAALAD2	10003		GenoPedia	KARG	N-acetylated alpha-linked acidic dipeptidase 2	protein-coding	MGC116996|MGC26353|NAADALASE2|NAALADASE2	N-acetylated alpha-linked acidic dipeptidase II	11q14.3-q21	11	89.508	57.89	0	.		0	0
The Glutamatergic System	NAGS	162417		GenoPedia	KARG	N-acetylglutamate synthase	protein-coding	AGAS|ARGA|MGC133025	-	17q21.31	17	39.438	4.4	0	.		0	0
The Glutamatergic System	SLC1A1	6505		GenoPedia	KARG	solute carrier family 1 (neuronal/epithelial high affinity glutamate transporter, system Xag), member 1	protein-coding	EAAC1|EAAT3	excitatory amino acid carrier 1|excitatory amino acid transporter-3|solute carrier family 1, member 1	9p24	9	4.48	97.03	0	.		0	1
The Glutamatergic System	SLC1A2	6506		GenoPedia	KARG	solute carrier family 1 (glial high affinity glutamate transporter), member 2	protein-coding	EAAT2|GLT-1	excitatory amino acid transporter 2|excitotoxic amino acid transporter 2|glial high affinity glutamate transporter|glutamate/aspartate transporter II|sodium-dependent glutamate/aspartate transporter 2|solute carrier family 1, member 2	11p13-p12	11	35.229	168.04	0	.		0	1
The Glutamatergic System	SLC1A3	6507		GenoPedia	KARG	solute carrier family 1 (glial high affinity glutamate transporter), member 3	protein-coding	EA6|EAAT1|FLJ25094|GLAST|GLAST1	glutamate transporter variant EAAT1ex9skip	5p13	5	36.642	81.75	0	.		0	1
The Glutamatergic System	SLC1A6	6511		GenoPedia	KARG	solute carrier family 1 (high affinity aspartate/glutamate transporter), member 6	protein-coding	EAAT4|MGC33092|MGC43671	excitatory amino acid transporter 4	19p13.12	19	14.922	22.74	0	.		0	0
The Glutamatergic System	SLC1A7	6512		GenoPedia	KARG	solute carrier family 1 (glutamate transporter), member 7	protein-coding	AAAT|EAAT5|FLJ36602	excitatory amino acid transporter 5 (retinal glutamate transporter)	1p32.3	1	53.325	55.39	0	.		0	1
Special	ADORA1	134		GenoPedia	KARG	adenosine A1 receptor	protein-coding	RDC7	-	1q32.1	1	201.326	76.75	0	.		0	0
Special	ADORA2A	135		GenoPedia	KARG	adenosine A2a receptor	protein-coding	ADORA2|RDC8|hA2aR	adenosine A2 receptor|adenosine receptor subtype A2a	22q11.23	22	23.159	9.23	0	.		0	0
Special	ADORA2B	136		GenoPedia	KARG	adenosine A2b receptor	protein-coding	ADORA2	-	17p12-p11.2	17	15.789	30.98	0	.		0	0
Special	ADORA3	140		GenoPedia	KARG	adenosine A3 receptor	protein-coding	A3AR|AD026|RP11-552M11.7|bA552M11.5	-	1p13.2	1	111.827	20.77	0	.		0	0
Special	FAAH	2166		GenoPedia	KARG	fatty acid amide hydrolase	protein-coding	FAAH-1|MGC102823|MGC138146	-	1p35-p34	1	46.633	19.53	0	.		1	1
Special	HCRTR1	3061		GenoPedia	KARG	hypocretin (orexin) receptor 1	protein-coding	OX1R	hypocretin receptor 1|hypocretin receptor-1|orexin receptor 1|orexin receptor-1	1p33	1	31.857	8.07	0	.		0	0
Special	HCRTR2	3062		GenoPedia	KARG	hypocretin (orexin) receptor 2	protein-coding	OX2R	OTTHUMP00000039969|hypocretin receptor-2|orexin receptor 2	6p12	6	55.147	108.35	0	.		0	0
Special	ANKRD23	200539		GenoPedia	KARG	ankyrin repeat domain 23	protein-coding	DARP|FLJ32449|MARP3|MGC129593	diabetes related ankyrin repeat protein|muscle ankyrin repeat protein 3	2q11.2	2	96.867	6.11	0	.		0	0
Special	PER1	5187		GenoPedia	KARG	period homolog 1 (Drosophila)	protein-coding	MGC88021|PER|RIGUI|hPER	Period, drosophila, homolog of|circadian pacemaker protein RIGUI|period 1	17p13.1-p12	17	7.985	11.91	0	.		0	1
Special	CLOCK	9575		GenoPedia	KARG	clock homolog (mouse)	protein-coding	KAT13D|KIAA0334	circadian locomoter output cycles kaput protein|clock	4q12	4	55.993	77.57	0	.		1	0
Special	LEP	3952		GenoPedia	KARG	leptin (obesity homolog, mouse)	protein-coding	OB|OBS	leptin|leptin (murine obesity homolog)|obesity (murine homolog, leptin)	7q31.3	7	127.669	16.35	0	.		1	0
Special	CRH	1392		GenoPedia	KARG	corticotropin releasing hormone	protein-coding	CRF	-	8q13	8	67.251	2.08	0	.		1	1
Special	SLC18A1	6570		GenoPedia	KARG	solute carrier family 18 (vesicular monoamine), member 1	protein-coding	CGAT|VAT1|VMAT1	-	8p21.3	8	20.047	38.35	0	.		0	0
Special	SLC18A2	6571		GenoPedia	KARG	solute carrier family 18 (vesicular monoamine), member 2	protein-coding	MGC120477|MGC120478|MGC26538|SVAT|SVMT|VAT2|VMAT2	vesicle monoamine transporter type 2	10q25	10	118.991	36.38	0	.		1	0
Special	HK1	3098		GenoPedia	KARG	hexokinase 1	protein-coding	HK1-ta|HK1-tb|HK1-tc|HKI|HXK1	brain form hexokinase|glycolytic enzyme	10q22	10	70.7	131.88	0	.		0	0
Special	ACTR2	10097		GenoPedia	KARG	ARP2 actin-related protein 2 homolog (yeast)	protein-coding	ARP2	actin-related protein 2	2p14	2	65.308	43.49	0	.		0	0
Special	ACTR3	10096		GenoPedia	KARG	ARP3 actin-related protein 3 homolog (yeast)	protein-coding	ARP3	ARP3 actin-related protein 3 homolog	2q14.1	2	114.364	68.63	0	.		0	0
Special	CFL1	1072		GenoPedia	KARG	cofilin 1 (non-muscle)	protein-coding	CFL	-	11q13	11	65.379	3.52	0	.		0	0
Special	DPAGT1	1798		GenoPedia	KARG	dolichyl-phosphate (UDP-N-acetylglucosamine) N-acetylglucosaminephosphotransferase 1 (GlcNAc-1-P transferase)	protein-coding	ALG7|CDG-Ij|D11S366|DGPT|DPAGT|DPAGT2|G1PT|GPT|UAGT|UGAT	GlcNAc-1-P transferase|N-acetylglucosamine-1-phosphate transferase|UDP-GlcNAc:dolichyl-phosphate N-acetylglucosaminephosphotransferase|UDP-N-acetylglucosamine-dolichyl-phosphate N-acetylglucosaminephosphotransferase|dolichyl-phosphate N-ace	11q23.3	11	118.472	5.57	0	.		0	0
Special	GPSM1	26086		GenoPedia	KARG	G-protein signaling modulator 1 (AGS3-like, C. elegans)	protein-coding	AGS3|DKFZP727I051	1810037C22Rik|G-protein signalling modulator 1 (AGS3-like, C. elegans)|OTTHUMP00000046384|OTTHUMP00000046385|activator of G-protein signaling 3	9q34.3	9	138.349	23.77	0	.		0	0
Special	GSTA1	2938		GenoPedia	KARG	glutathione S-transferase A1	protein-coding	GST2|GSTA1-1|GTH1|MGC131939	GST, class alpha, 1|GST-epsilon|HA subunit 1|S-(hydroxyalkyl)glutathione lyase A1|glutathione S-alkyltransferase A1|glutathione S-aralkyltransferase A1|glutathione S-aryltransferase A1|glutathione S-transferase 2	6p12.1	6	52.764	12.27	0	.		0	0
Special	GSTA2	2939		GenoPedia	KARG	glutathione S-transferase A2	protein-coding	GST2|GSTA2-2|GTA2|GTH2|MGC10525	GST, class alpha, 2|GST-gamma|HA subunit 2|S-(hydroxyalkyl)glutathione lyase A2|glutathione S-alkyltransferase A2|glutathione S-aralkyltransferase A2|glutathione S-aryltransferase A2|glutathione S-transferase 2|liver GST2	6p12.1	6	52.723	13.14	0	.		0	0
Special	GSTA3	2940		GenoPedia	KARG	glutathione S-transferase A3	protein-coding	GSTA3-3|GTA3|MGC22232	GST class-alpha|S-(hydroxyalkyl)glutathione lyase A3|glutathione S-alkyltransferase A3|glutathione S-aralkyltransferase A3|glutathione S-aryltransferase A3|glutathione S-transferase A3-3|glutathione transferase, alpha 3	6p12.1	6	52.869	13.05	0	.		0	0
Special	GSTA4	2941		GenoPedia	KARG	glutathione S-transferase A4	protein-coding	DKFZp686D21185|GSTA4-4|GTA4	GST class-alpha|S-(hydroxyalkyl)glutathione lyase A4|glutathione S-alkyltransferase A4|glutathione S-aralkyltransferase A4|glutathione S-aryltransferase A4|glutathione S-transferase, alpha 4|glutathione transferase A4-4	6p12.1	6	52.951	17.39	0	.		0	0
Special	GSTZ1	2954		GenoPedia	KARG	glutathione transferase zeta 1 (maleylacetoacetate isomerase)	protein-coding	GSTZ1-1|MAAI|MAI|MGC2029	S-(hydroxyalkyl)glutathione lyase|glutathione S-alkyltransferase|glutathione S-aralkyltransferase|glutathione S-aryltransferase|glutathione s-transferase Zeta 1|glutathione transferase zeta 1|maleylacetoacetate isomerase|maleylacetone isome	14q24.3	14	76.857	10.59	0	.		0	0
Special	HOMER2	9455		GenoPedia	KARG	homer homolog 2 (Drosophila)	protein-coding	ACPD|CPD|HOMER-2|HOMER2A|HOMER2B|Vesl-2	cupidin|homer 2|homer homolog 3|homer, neuronal immediate early gene, 2	15q24.3	15	81.315	97.69	0	.		0	0
Special	ITGA5	3678		GenoPedia	KARG	integrin, alpha 5 (fibronectin receptor, alpha polypeptide)	protein-coding	CD49e|FNRA|VLA5A	fibronectin receptor, alpha subunit|integrin alpha 5|very late activation protein 5, alpha subunit	12q11-q13	12	53.075	24.01	0	.		0	0
Special	ITGB1	3688		GenoPedia	KARG	integrin, beta 1 (fibronectin receptor, beta polypeptide, antigen CD29 includes MDF2, MSK12)	protein-coding	CD29|FNRB|GPIIA|MDF2|MSK12|VLAB	OTTHUMP00000046253|OTTHUMP00000063731|OTTHUMP00000063732|OTTHUMP00000063733|fibronectin receptor beta subunit|integrin VLA-4 beta subunit|integrin beta 1	10p11.2	10	33.229	57.88	0	.		0	0
Special	LIMK1	3984		GenoPedia	KARG	LIM domain kinase 1	protein-coding	LIMK	LIM motif-containing protein kinase	7q11.23	7	73.136	38.7	0	.		0	0
Special	MNAT1	4331		GenoPedia	KARG	menage a trois homolog 1, cyclin H assembly factor (Xenopus laevis)	protein-coding	MAT1|RNF66	cyclin G1 interacting protein|cyclin H assembly factor|menage a trois 1 (CAK assembly factor)	14q23	14	60.271	233.93	0	.		0	0
Special	NPTX1	4884		GenoPedia	KARG	neuronal pentraxin I	protein-coding	DKFZp686J2446|MGC105123|NP1	-	17q25.1-q25.2	17	76.055	9.77	0	.		0	0
Special	NPTX2	4885		GenoPedia	KARG	neuronal pentraxin II	protein-coding	NARP|NP-II|NP2	neuronal activity-regulated pentaxin|pentraxin II	7q21.3-q22.1	7	98.085	12.57	0	.		0	0
Special	NPTXR	23467		GenoPedia	KARG	neuronal pentraxin receptor	protein-coding	NPR	-	22q13.1	22	37.544	25.56	0	.		0	0
Special	RAB11FIP1	80223		GenoPedia	KARG	RAB11 family interacting protein 1 (class I)	protein-coding	DKFZp686E2214|FLJ22524|FLJ22622|MGC78448|NOEL1A|RCP|rab11-FIP1	RAB11 coupling protein|RAB11 family interacting protein 1|Rab effector protein|Rab-interacting recycling protein	8p11.22	8	37.836	40.53	0	.		0	0
Special	SHANK2	22941		GenoPedia	KARG	SH3 and multiple ankyrin repeat domains 2	protein-coding	CORTBP1|CTTNBP1|ProSAP1|SHANK|SPANK-3	GKAP/SAPAP interacting protein|cortactin SH3 domain-binding protein|cortactin binding protein 1	11q13.3	11	69.992	193.91	0	.		0	0
Special	SLC7A11	23657		GenoPedia	KARG	solute carrier family 7, (cationic amino acid transporter, y+ system) member 11	protein-coding	CCBR1|xCT	cystine/glutamate transporter	4q28-q32	4	139.311	71.75	0	.		0	0
Special	SSH2	85464		GenoPedia	KARG	slingshot homolog 2 (Drosophila)	protein-coding	KIAA1725|MGC78588|SSH-2	slingshot 2	17q11.2	17	24.977	304.05	0	.		0	0
Special	BDNF	627		GenoPedia	KARG	brain-derived neurotrophic factor	protein-coding	MGC34632	brain derived neurotrophic factor transcript III|brain derived neurotrophic factor transcript IIa|brain derived neurotrophic factor transcript IIb|brain derived neurotrophic factor transcript IIc|brain derived neurotrophic factor transcript	11p13	11	27.633	66.86	0	.		1	1
Special	ABAT	18		GenoPedia	KARG	4-aminobutyrate aminotransferase	protein-coding	GABA-AT|GABAT|NPD009	GABA aminotransferase|GABA transferase|gamma-amino-N-butyrate transaminase	16p13.2	16	8.676	109.99	0	.		0	0
Special	SLC1A5	6510		GenoPedia	KARG	solute carrier family 1 (neutral amino acid transporter), member 5	protein-coding	AAAT|ASCT2|ATBO|FLJ31068|M7V1|M7VS1|R16|RDRC	RD114 virus receptor|baboon M7 virus receptor|neutral amino acid transporter B	19q13.3	19	51.97	13.67	0	.		0	0
Special	ARHGEF11	9826		GenoPedia	KARG	Rho guanine nucleotide exchange factor (GEF) 11	protein-coding	DKFZp667F1223|GTRAP48|KIAA0380|PDZ-RHOGEF	Rho guanine exchange factor (GEF) 11|RhoA-specific guanine nucleotide exchange factor|RhoGEF glutamate transport modulator|glutamate transporter EAAT4-associated protein 48	1q21	1	155.171	110.53	0	.		0	0
Special	NARG1L	79612		GenoPedia	KARG	NMDA receptor regulated 1-like	protein-coding	MGC40612|RP11-396A22.1	NMDA receptor regulated 1-like protein	13q14.11	13	40.783	65.74	0	.		0	0
Special	HINT1	3094		GenoPedia	KARG	histidine triad nucleotide binding protein 1	protein-coding	FLJ30414|FLJ32340|HINT|PKCI-1|PRKCNH1	protein kinase C inhibitor 1	5q31.2	5	130.523	6.05	0	.		0	0
Special	GPRASP1	9737		GenoPedia	KARG	G protein-coupled receptor associated sorting protein 1	protein-coding	GASP|GASP1|KIAA0443	G protein-coupled receptor-associated sorting protein	Xq22.1	X	101.795	4.7	0	.		0	0
Special	DHDH	27294		GenoPedia	KARG	dihydrodiol dehydrogenase (dimeric)	protein-coding	HUM2DD	3-deoxyglucosone reductase|dimeric dihydrodiol dehydrogenase	19q13.3	19	54.126	13.76	0	.		0	0
Special	DAGLA	747		GenoPedia	KARG	diacylglycerol lipase, alpha	protein-coding	C11orf11|DAGL(ALPHA)|DAGLALPHA|NSDDR	diacylglycerol lipase alpha|neural stem cell-derived dendrite regulator	11q12.2	11	61.204	66.56	0	.		0	0
Special	ABHD4	63874		GenoPedia	KARG	abhydrolase domain containing 4	protein-coding	FLJ12816	-	14q11.2	14	22.137	14.12	0	.		0	0
Special	DAGLB	221955		GenoPedia	KARG	diacylglycerol lipase, beta	protein-coding	DAGLBETA|FLJ33624|FLJ33909|KCCR13L	diacylglycerol lipase beta	7p22.1	7	6.415	38.83	0	.		0	0
Special	CREB1	1385		GenoPedia	KARG	cAMP responsive element binding protein 1	protein-coding	CREB|MGC9284	active transcription factor CREB|cAMP-response element-binding protein-1|transactivator protein	2q34	2	208.103	68.89	0	.		1	1
Special	CREBBP	1387		GenoPedia	KARG	CREB binding protein (Rubinstein-Taybi syndrome)	protein-coding	CBP|KAT3A|RSTS|RTS	CREB binding protein|CREB-binding protein	16p13.3	16	3.717	154.14	0	.		0	0
Special	CAMK2A	815		GenoPedia	KARG	calcium/calmodulin-dependent protein kinase (CaM kinase) II alpha	protein-coding	CAMKA|KIAA0968	CaM kinase II alpha subunit|CaM-kinase II alpha chain|CaMK-II alpha subunit|calcium/calmodulin-dependent protein kinase II alpha-B subunit|calcium/calmodulin-dependent protein kinase IIA|calcium/calmodulin-dependent protein kinase type II a	5q33.1	5	149.579	70.28	0	.		0	0
Special	CAMK2B	816		GenoPedia	KARG	calcium/calmodulin-dependent protein kinase (CaM kinase) II beta	protein-coding	CAM2|CAMK2|CAMKB|MGC29528	CaM kinase II beta subunit|CaM-kinase II beta chain|CaMK-II beta subunit|calcium/calmodulin-dependent protein kinase IIB|calcium/calmodulin-dependent protein kinase type II beta chain|proline rich calmodulin-dependent protein kinase	22q12|7p14.3-p14	7	44.225	106.33	0	.		0	0
Special	CAMK4	814		GenoPedia	KARG	calcium/calmodulin-dependent protein kinase IV	protein-coding	CaMK-GR|MGC36771	CAM kinase IV|CAM kinase- GR|brain Ca(2+)-calmodulin-dependent protein kinase type IV|calcium/calmodulin-dependent protein kinase type IV catalytic chain	5q21.3	5	110.588	260.67	0	.		0	0
Special	RAPSN	5913		GenoPedia	KARG	receptor-associated protein of the synapse	protein-coding	CMS1D|CMS1E|MGC3597|RNF205	43 kD receptor-associated protein of the synapse|43 kda postsynaptic protein|acetylcholine receptor-associated 43 kda protein|rapsyn|receptor-associated protein of the synapse, 43kD	11p11.2-p11.1	11	47.416	11.42	0	.		0	0
Special	SLC5A7	60482		GenoPedia	KARG	solute carrier family 5 (choline transporter), member 7	protein-coding	CHT|CHT1|MGC126299|MGC126300|hCHT	high affinity choline transporter; hemicholinium-3-sensitive choline transporter	2q12	2	107.969	27.45	0	.		0	0
Special	PARK2	5071		GenoPedia	KARG	Parkinson disease (autosomal recessive, juvenile) 2, parkin	protein-coding	AR-JP|LPRS2|PDJ|PRKN	E3 ubiquitin ligase|parkin|parkin 2	6q25.2-q27	6	161.69	1379.13	0	.		0	0
Special	LRRK2	120892		GenoPedia	KARG	leucine-rich repeat kinase 2	protein-coding	AURA17|PARK8|RIPK7|ROCO2	Parkinson disease (autosomal dominant) 8|augmented in rheumatoid arthritis 17|dardarin	12q12	12	38.905	146.78	0	.		0	0
Special	UCHL1	7345		GenoPedia	KARG	ubiquitin carboxyl-terminal esterase L1 (ubiquitin thiolesterase)	protein-coding	PARK5|PGP9.5|Uch-L1	ubiquitin C-terminal esterase L1|ubiquitin carboxyl-terminal esterase L1|ubiquitin thiolesterase L1	4p14	4	40.954	11.52	0	.		0	0
Special	PARK7	11315		GenoPedia	KARG	Parkinson disease (autosomal recessive, early onset) 7	protein-coding	DJ-1|DJ1|FLJ27376	DJ-1 protein|oncogene DJ1	1p36.33-p36.12	1	7.944	23.55	0	.		0	0
Special	PINK1	65018		GenoPedia	KARG	PTEN induced putative kinase 1	protein-coding	BRPK|FLJ27236|PARK6	protein kinase BRPK|serine/threonine-protein kinase PINK1	1p36	1	20.833	18.06	0	.		0	0
Special	CHAT	1103		GenoPedia	KARG	choline acetyltransferase	protein-coding	CMS1A|CMS1A2	acetyl CoA:choline O-acetyltransferase	10q11.2	10	50.487	56.01	0	.		0	0
Special	OAT	4942		GenoPedia	KARG	ornithine aminotransferase (gyrate atrophy)	protein-coding	DKFZp781A11155|HOGA	ornithine aminotransferase	10q26	10	126.076	21.58	0	.		0	0
Special	CRHBP	1393		GenoPedia	KARG	corticotropin releasing hormone binding protein	protein-coding	CRF-BP|CRFBP	corticotropin releasing hormone-binding protein	5q11.2-q13.3	5	76.284	16.62	0	.		1	0
Special	GNAI3	2773		GenoPedia	KARG	guanine nucleotide binding protein (G protein), alpha inhibiting activity polypeptide 3	protein-coding	87U6|FLJ26559	-	1p13	1	109.893	45.67	0	.		0	0
Special	CDH13	1012		GenoPedia	KARG	cadherin 13, H-cadherin (heart)	protein-coding	CDHH	H-cadherin|P105|T-cad|T-cadherin|cadherin 13|heart-cadherin|truncated-cadherin	16q24.2-q24.3	16	81.218	1169.62	0	.		0	0
Special	CSMD1	64478		GenoPedia	KARG	CUB and Sushi multiple domains 1	protein-coding	KIAA1890	-	8p23.2	8	2.783	2056.95	0	.		0	0
Special	DSCAM	1826		GenoPedia	KARG	Down syndrome cell adhesion molecule	protein-coding	CHD2-42|CHD2-52	human CHD2-52 down syndrome cell adhesion molecule	21q22.2	21	40.306	834.7	0	.		0	0
Special	RYR3	6263		GenoPedia	KARG	ryanodine receptor 3	protein-coding	-	-	15q14-q15	15	31.39	555.13	0	.		0	0
Special	ATF1	466		GenoPedia	KARG	activating transcription factor 1	protein-coding	EWS-ATF1|FUS/ATF-1|TREB36	RNA binding protein-activating transcription factor-1 fusion protein	12q13	12	49.444	56.2	0	.		0	0
Special	ATF2	1386		GenoPedia	KARG	activating transcription factor 2	protein-coding	CRE-BP1|CREB2|HB16|MGC111558|TREB7	activating transcription factor 2 splice variant ATF2-var2|cAMP responsive element binding protein 2, formerly	2q32	2	175.647	93.89	0	.		0	0
Special	CREM	1390		GenoPedia	KARG	cAMP responsive element modulator	protein-coding	ICER|MGC111110|MGC17881|MGC41893|hCREM-2	cAMP response element modulator|hCREM 2alpha-b protein|hCREM 2beta-a protein|inducible cAMP early repressor ICER	10p11.21	10	35.456	86.09	0	.		0	0
Special	FOSB	2354		GenoPedia	KARG	FBJ murine osteosarcoma viral oncogene homolog B	protein-coding	DKFZp686C0818|G0S3|GOS3|GOSB|MGC42291	Oncogene FOS-B	19q13.32	19	50.663	7.18	0	.		0	0
Special	HCRT	3060		GenoPedia	KARG	hypocretin (orexin) neuropeptide precursor	protein-coding	OX|PPOX	orexin	17q21	17	37.59	1.39	0	.		1	0
Special	LNPEP	4012		GenoPedia	KARG	leucyl/cystinyl aminopeptidase	protein-coding	CAP|IRAP|P-LAP|PLAP	AT (4) receptor|angiotensin IV receptor|insulin-regulated aminopeptidase|insulin-responsive aminopeptidase|otase|oxytocinase|placental leucine aminopeptidase|vasopressinase	5q15	5	96.297	93.77	0	.		0	0
Special	NPY	4852		GenoPedia	KARG	neuropeptide Y	protein-coding	PYY4	-	7p15.1	7	24.29	7.67	0	.		1	1
Special	OXT	5020		GenoPedia	KARG	oxytocin, prepro- (neurophysin I)	protein-coding	MGC126890|MGC126892|OT|OT-NPI	oxytocin-neurophysin I|oxytocin-neurophysin I, preproprotein	20p13	20	3	0.9	0	.		1	0
Special	OXTR	5021		GenoPedia	KARG	oxytocin receptor	protein-coding	OT-R	-	3p25	3	8.767	19.21	0	.		0	0
Special	HOMER3	9454		GenoPedia	KARG	homer homolog 3 (Drosophila)	protein-coding	HOMER-3	Homer, neuronal immediate early gene, 3|Homer-3D protein	19p13.11	19	18.901	11.97	0	.		0	0
Special	KCNH2	3757		GenoPedia	KARG	potassium voltage-gated channel, subfamily H (eag-related), member 2	protein-coding	ERG1|HERG|HERG1|Kv11.1|LQT2|SQT1	cause of Long QT Syndrome Type 2|ether-a-go-go-related potassium channel protein|human eag-related|potassium channel HERG|potassium channel HERG1|potassium voltage-gated channel, subfamily H, member 2|voltage-gated potassium channel|voltage	7q35-q36	7	150.273	32.97	0	.		0	0
Special	SLC22A3	6581		GenoPedia	KARG	solute carrier family 22 (extraneuronal monoamine transporter), member 3	protein-coding	EMT|EMTH|OCT3	EMT organic cation transporter 3|extraneuronal monoamine transporter|organic cation transporter 3|solute carrier family 22 member 3	6q26-q27	6	160.689	106.59	0	.		0	0
Special	SLC29A4	222962		GenoPedia	KARG	solute carrier family 29 (nucleoside transporters), member 4	protein-coding	ENT4|FLJ34923|PMAT	equilibrative nucleoside transporter 4|plasma membrane monoamine transporter	7p22.1	7	5.289	21.12	0	.		0	0
Special	ADCY2	108		GenoPedia	KARG	adenylate cyclase 2 (brain)	protein-coding	FLJ16822|FLJ45092|HBAC2|KIAA1060|MGC133314	3',5'-cyclic AMP synthetase|ATP pyrophosphate-lyase|adenylate cyclase 2|adenylate cyclase II|adenylyl cyclase 2|type II adenylate cyclase	5p15.3	5	7.449	433.85	0	.		0	1
Special	ADCY3	109		GenoPedia	KARG	adenylate cyclase 3	protein-coding	AC3|KIAA0511	ATP pyrophosphate-lyase|adenylyl cyclase, type III	2p23.3	2	24.896	99.96	0	.		0	1
Special	ADCY8	114		GenoPedia	KARG	adenylate cyclase 8 (brain)	protein-coding	ADCY3|HBAC1	adenylate cyclase 8|adenylyl cyclase-8, brain	8q24	8	131.862	262.13	0	.		0	1
Special	ADCY9	115		GenoPedia	KARG	adenylate cyclase 9	protein-coding	-	type IX ATP pyrophosphate-lyase|type IX adenylyl cyclase	16p13.3	16	3.953	153.53	0	.		0	1
Special	ATF3	467		GenoPedia	KARG	activating transcription factor 3	protein-coding	-	ATF3deltaZip2|ATF3deltaZip2c|ATF3deltaZip3	1q32.3	1	210.805	55.37	0	.		0	0
Special	ATF4	468		GenoPedia	KARG	activating transcription factor 4 (tax-responsive enhancer element B67)	protein-coding	CREB-2|CREB2|TAXREB67|TXREB	activating transcription factor 4|cAMP response element-binding protein 2	22q13.1	22	38.247	2.12	0	.		0	0
Special	CAP1	10487		GenoPedia	KARG	CAP, adenylate cyclase-associated protein 1 (yeast)	protein-coding	CAP|CAP1-PEN	adenylyl cyclase-associated protein	1p34.2	1	40.279	31.89	0	.		0	0
Special	CAP2	10486		GenoPedia	KARG	CAP, adenylate cyclase-associated protein, 2 (yeast)	protein-coding	-	2810452G09Rik|OTTHUMP00000039303|adenylyl cyclase-associated protein 2	6p22.3	6	17.502	164.29	0	.		0	0
Special	CDK5	1020		GenoPedia	KARG	cyclin-dependent kinase 5	protein-coding	PSSALRE	protein kinase CDK5 splicing	7q36	7	150.382	4.1	0	.		0	0
Special	CDK5RAP1	51654		GenoPedia	KARG	CDK5 regulatory subunit associated protein 1	protein-coding	C20orf34|C42|CDK5RAP1.3|CDK5RAP1.4|CGI-05|HSPC167	CDK5 activator-binding protein C42-like	20pter-q11.23	20	31.41	42.69	0	.		0	0
Special	CDK5RAP2	55755		GenoPedia	KARG	CDK5 regulatory subunit associated protein 2	protein-coding	C48|Cep215|DKFZp686B1070|DKFZp686D1070|KIAA1633|MCPH3	CDK5 activator-binding protein C48|OTTHUMP00000064031|centrosomal protein 215 kDa	9q33.2	9	122.191	191.29	0	.		0	0
Special	CDK5RAP3	80279		GenoPedia	KARG	CDK5 regulatory subunit associated protein 3	protein-coding	C53|HSF-27|IC53|LZAP|MST016|OK/SW-cl.114	LXXLL/leucine-zipper-containing ARFbinding protein|ischemic heart CDK5 activator-binding protein C53	17q21.32	17	43.403	10.72	0	.		0	0
Special	CDKAL1	54901		GenoPedia	KARG	CDK5 regulatory subunit associated protein 1-like 1	protein-coding	FLJ20342|FLJ46705|MGC75469	-	6p22.3	6	20.643	697.88	0	.		0	0
Special	DLG4	1742		GenoPedia	KARG	discs, large homolog 4 (Drosophila)	protein-coding	PSD95|SAP90	discs large homolog 4|postsynaptic density protein 95|synapse-associated protein 90	17p13.1	17	7.034	29.82	0	.		0	0
Special	HDAC5	10014		GenoPedia	KARG	histone deacetylase 5	protein-coding	FLJ90614|HD5|NY-CO-9	antigen NY-CO-9	17q21	17	39.51	46.89	0	.		0	0
Special	LIMK2	3985		GenoPedia	KARG	LIM domain kinase 2	protein-coding	-	-	22q12.2	22	29.938	67.82	0	.		0	0
Special	PLAC8L1	153770		GenoPedia	KARG	PLAC8-like 1	protein-coding	-	-	5q32	5	145.444	20.07	0	.		0	0
Special	SYT1	6857		GenoPedia	KARG	synaptotagmin I	protein-coding	DKFZp781D2042|P65|SVP65|SYT	synaptotagmin 1	12cen-q21	12	78.135	233.56	0	.		0	0
Special	DUSP6	1848		GenoPedia	KARG	dual specificity phosphatase 6	protein-coding	MKP3|PYST1	MAP kinase phosphatase 3|serine/threonine specific protein phosphatase	12q22-q23	12	88.266	4.46	0	.		0	0
Special	NNAT	4826		GenoPedia	KARG	neuronatin	protein-coding	MGC1439|Peg5	-	20q11.2-q12	20	35.583	2.49	0	.		0	0
Special	PPP1CB	5500		GenoPedia	KARG	protein phosphatase 1, catalytic subunit, beta isoform	protein-coding	MGC3672|PP-1B|PPP1CD	protein phosphatase 1, catalytic subunit, beta|protein phosphatase 1, catalytic subunit, delta isoform|protein phosphatase 1-beta|protein phosphatase 1-delta|serine/threonine protein phosphatase PP1-beta catalytic subunit	2p23	2	28.828	51.19	0	.		0	0
Special	PPP1R9B	84687		GenoPedia	KARG	protein phosphatase 1, regulatory (inhibitor) subunit 9B	protein-coding	FLJ30345|PPP1R6|PPP1R9|SPINO	neurabin II|protein phosphatase 1, regulatory subunit 9B|protein phosphatase 1, regulatory subunit 9B, spinophilin|spinophilin	17q21.33	17	45.568	15.18	0	.		0	0
Special	STAU2	27067		GenoPedia	KARG	staufen, RNA binding protein, homolog 2 (Drosophila)	protein-coding	39K2|39K3|DKFZp781K0371|MGC119606	staufen homolog 2	8q13-q21.1	8	74.624	197.22	0	.		0	0
Special	TAC3	6866		GenoPedia	KARG	tachykinin 3 (neuromedin K, neurokinin beta)	protein-coding	NKB|NKNB|PRO1155|ZNEUROK1	gamma tachykinin 3|neurokinin B-like protein|neurokinin beta|neurokinin-B protein|neuromedin K|preprotachykinin B|tachykinin 3	12q13-q21	12	55.69	6.54	0	.		0	0
Special	TAC4	255061		GenoPedia	KARG	tachykinin 4 (hemokinin)	protein-coding	EK|HK-1|MGC133009|MGC133010|PPT-C	endokinin|hemokinin|preprotachykinin C|tachykinin 4	17q21.33	17	45.276	3.96	0	.		0	0
Special	ASAH1	427		GenoPedia	KARG	N-acylsphingosine amidohydrolase (acid ceramidase) 1	protein-coding	AC|ASAH|FLJ21558|FLJ22079|PHP|PHP32	acylsphingosine deacylase	8p22-p21.3	8	17.958	28.54	0	.		0	0
Special	CACNG4	27092		GenoPedia	KARG	calcium channel, voltage-dependent, gamma subunit 4	protein-coding	MGC11138|MGC24983	neuronal voltage-gated calcium channel gamma-4 subunit|voltage-dependent calcium channel gamma-4 subunit	17q24	17	62.391	68.51	0	.		0	0
Special	DLGAP1	9229		GenoPedia	KARG	discs, large (Drosophila) homolog-associated protein 1	protein-coding	DAP-1|DAP-1-ALPHA|DAP-1-BETA|GKAP|MGC88156|SAPAP1|hGKAP	PSD-95/SAP90 binding protein 1|SAP90/PSD-95-associated protein 1|discs large homolog-associated protein 1|disks large-associated protein 1|guanylate kinase-associated protein	18p11.3	18	3.489	381.3	0	.		0	0
Special	DLGAP2	9228		GenoPedia	KARG	discs, large (Drosophila) homolog-associated protein 2	protein-coding	DAP2|SAPAP2	PSD-95/SAP90-binding protein 2|SAP90/PSD-95-associated protein 2|discs large-associated protein 2	8p23	8	1.437	207.07	0	.		0	0
Special	DLGAP3	58512		GenoPedia	KARG	discs, large (Drosophila) homolog-associated protein 3	protein-coding	DAP3|SAPAP3	PSD-95/SAP90-binding protein 3|SAP90/PSD 95 associated protein 3|SAP90/PSD-95-associated protein 3|disks large-associated protein 3	1p35.3-p34.1	1	35.104	39.94	0	.		0	0
Special	DLGAP4	22839		GenoPedia	KARG	discs, large (Drosophila) homolog-associated protein 4	protein-coding	DAP4|KIAA0964|MGC131862|RP5-977B1.6|SAPAP4	PSD-95/SAP90 binding protein 4|SAP90/PSD-95-associated protein 4|disks large associated protein 4|disks large-associated protein 4	20q11.23	20	34.429	161.59	0	.		0	0
Special	EPHB2	2048		GenoPedia	KARG	EPH receptor B2	protein-coding	CAPB|DRT|EPHT3|ERK|Hek5|MGC87492|PCBC|Tyro5	developmentally-regulated eph-related tyrosine kinase|elk-related tyrosine kinase|eph tyrosine kinase 3|ephrin receptor EphB2|prostate cancer-brain cancer susceptibility	1p36.1-p35	1	22.91	204.36	0	.		0	0
Special	JTV1	7965		GenoPedia	KARG	-	protein-coding	AIMP2|P38|PRO0992	ARS-interacting multi-functional protein 2	7p22	7	6.015	14.58	0	.		0	0
Special	MAPK8	5599		GenoPedia	KARG	mitogen-activated protein kinase 8	protein-coding	JNK|JNK1|JNK1A2|JNK21B1/2|PRKM8|SAPK1	JNK1 alpha protein kinase|JNK1 beta protein kinase|c-Jun N-terminal kinase 1|protein kinase JNK1|stress-activated protein kinase JNK1	10q11.22	10	49.28	33.5	0	.		0	0
Special	CAMK2N1	55450		GenoPedia	KARG	calcium/calmodulin-dependent protein kinase II inhibitor 1	protein-coding	MGC22256|PRO1489|RP11-401M16.1	CaMKIINalpha	1p36.12	1	20.683	2.34	0	.		0	0
Special	ELK3	2004		GenoPedia	KARG	ELK3, ETS-domain protein (SRF accessory protein 2)	protein-coding	ERP|NET|SAP2	ELK3 protein|ETS-domain protein|SRF accessory protein 2	12q23	12	95.112	73.4	0	.		0	0
Special	NEDD4L	23327		GenoPedia	KARG	neural precursor cell expressed, developmentally down-regulated 4-like	protein-coding	FLJ33870|KIAA0439|RSP5|hNedd4-2	neural precursor cell expressed, developmentally down-regulated gene 4-like|ubiquitin-protein ligase NEDD4-like|ubiquitin-protein ligase Rsp5	18q21	18	53.863	353.59	0	.		0	0
Special	Gcom1	145781		GenoPedia	KARG	-	protein-coding	FLJ30973|GRINL1A|Gcom2|Gup1|Gup2|MGC126694|MGC138353	GRINL1A combined protein Gcom12|GRINL1A upstream protein|NMDAR1 subunit-interacting protein|glutamate receptor, ionotropic, N-methyl D-aspartate-like 1A combined protein	15q21.3	15	55.671	125.64	0	.		0	0
Special	CLIC1	1192		GenoPedia	KARG	chloride intracellular channel 1	protein-coding	G6|NCC27	RNCC protein|chloride channel ABP|nuclear chloride ion channel protein|p64CLCP	6p22.1-p21.2	6	31.806	5.98	0	.		0	0
Special	P2RX1	5023		GenoPedia	KARG	purinergic receptor P2X, ligand-gated ion channel, 1	protein-coding	P2X1	ATP receptor|P2X purinoceptor 1|P2X receptor, subunit 1|P2X1 receptor|purinergic receptor P2X1	17p13.3	17	3.747	20.08	0	.		0	0
Special	P2RX3	5024		GenoPedia	KARG	purinergic receptor P2X, ligand-gated ion channel, 3	protein-coding	MGC129956|P2X3	ATP receptor|P2X purinoceptor 3|P2X receptor, subunit 3|purinergic receptor P2X3|purinoceptor P2X3	11q12	11	56.863	31.6	0	.		0	0
Special	P2RX5	5026		GenoPedia	KARG	purinergic receptor P2X, ligand-gated ion channel, 5	protein-coding	MGC47755|P2X5|P2X5R	ATP receptor subunit|P2X purinoceptor 5|ionotropic ATP receptor P2X5|purinergic receptor P2X ligand gated ion channel 5|purinergic receptor P2X ligand-gated ion channel 5|purinergic receptor P2X5	17p13.3	17	3.523	23.06	0	.		0	0
Special	P2RX7	5027		GenoPedia	KARG	purinergic receptor P2X, ligand-gated ion channel, 7	protein-coding	MGC20089|P2X7	ATP receptor|P2X purinoceptor 7|P2X7 receptor|P2Z receptor|purinergic receptor P2X7	12q24	12	120.055	53.2	0	.		0	0
Special	GLRA3	8001		GenoPedia	KARG	glycine receptor, alpha 3	protein-coding	-	Glycine receptor, alpha-3 polypeptide|glycine receptor alpha 3 subunit|ligand gated ion channel	4q33-q34	4	175.801	186.17	0	.		0	0
Special	KCNE2	9992		GenoPedia	KARG	potassium voltage-gated channel, Isk-related family, member 2	protein-coding	LQT5|LQT6|MGC138292|MIRP1	cardiac voltage-gated potassium channel accessory subunit 2|minK-related peptide-1|minimum potassium ion channel-related peptide 1|potassium channel subunit, MiRP1|potassium voltage-gated channel subfamily E member 2|voltage-gated K+ channe	21q22.12	21	34.658	7.12	0	.		0	0
Special	KCNE3	10008		GenoPedia	KARG	potassium voltage-gated channel, Isk-related family, member 3	protein-coding	DKFZp781H21101|HOKPP|MGC102685|MGC129924|MiRP2	cardiac voltage-gated potassium channel accessory subunit|minK-related peptide 2|minimum potassium ion channel-related peptide 2|potassium voltage-gated channel subfamily E member 3|voltage-gated K+ channel subunit MIRP2	11q13-q14	11	73.844	12.65	0	.		0	0
Special	P2RX2	22953		GenoPedia	KARG	purinergic receptor P2X, ligand-gated ion channel, 2	protein-coding	MGC129601|P2X2	ATP receptor|P2X Receptor, subunit 2|P2X purinoceptor 2|purinergic receptor P2X2	12q24.33	12	131.705	3.57	0	.		0	0
Special	KCNE4	23704		GenoPedia	KARG	potassium voltage-gated channel, Isk-related family, member 4	protein-coding	MGC20353|MIRP3	MINK-related peptide 3|cardiac voltage-gated potassium channel accessory subunit 4|minimum potassium ion channel-related peptide 3|potassium voltage-gated channel subfamily E member 4	2q36.3	2	223.625	1.7	0	.		0	0
Special	KCNMB4	27345		GenoPedia	KARG	potassium large conductance calcium-activated channel, subfamily M, beta member 4	protein-coding	-	calcium-activated potassium channel beta 4 subunit|large conductance calcium-dependent potassium ion channel beta 4 subunit	12q	12	69.046	64.92	0	.		0	0
Special	NALCN	259232		GenoPedia	KARG	sodium leak channel, non-selective	protein-coding	CanIon|FLJ23913|FLJ44659|FLJ44764|MGC74524|VGCNL1|bA430M15.1	OTTHUMP00000018655|OTTHUMP00000018656|OTTHUMP00000040730|four repeat voltage-gated ion channel|voltage gated channel like 1	13q32.3	13	100.506	361.11	0	.		0	0
Special	LGICZ1	353174		GenoPedia	KARG	ligand-gated ion channel, zinc activated 1	protein-coding	L2|LGICZ|MGC129841|ZAC	ligand-gated ion channel subunit	17q25.3	17	71.587	3.44	0	.		0	0
Special	NR4A2	4929		GenoPedia	KARG	nuclear receptor subfamily 4, group A, member 2	protein-coding	HZF-3|NOT|NURR1|RNR1|TINUR	NGFI-B/nur77 beta-type transcription factor homolog|T-cell nuclear receptor NOT|intermediate-early receptor protein|nur related protein-1 (mouse), human homolog of|orphan nuclear receptor NURR1|transcriptionally inducible nuclear receptor r	2q22-q23	2	156.889	8.25	0	.		0	0
Special	ADCY1	107		GenoPedia	KARG	adenylate cyclase 1 (brain)	protein-coding	-	3',5'-cyclic AMP synthetase|ATP pyrophosphate-lyase|adenyl cyclase|adenylate cyclase type I|brain adenylate cyclase 1	7p13-p12	7	45.581	148.59	0	.		0	1
Special	ADCY4	196883		GenoPedia	KARG	adenylate cyclase 4	protein-coding	-	adenylate cyclase type IV	14q12	14	23.857	16.29	0	.		0	1
Special	ADCY6	112		GenoPedia	KARG	adenylate cyclase 6	protein-coding	DKFZp779F075|KIAA0422	-	12q12-q13	12	47.446	22.84	0	.		0	1
Special	ARRB1	408		GenoPedia	KARG	arrestin, beta 1	protein-coding	ARB1|ARR1	arrestin beta 1	11q13	11	74.654	86.39	0	.		0	1
Special	ARRB2	409		GenoPedia	KARG	arrestin, beta 2	protein-coding	ARB2|ARR2|DKFZp686L0365	-	17p13	17	4.561	11.01	0	.		1	1
Special	AVPR2	554		GenoPedia	KARG	arginine vasopressin receptor 2 (nephrogenic diabetes insipidus)	protein-coding	ADHR|DI1|DIR|DIR3|MGC126533|MGC138386|NDI|V2R	arginine vasopressin receptor 2	Xq28	X	152.824	2.27	0	.		0	1
Special	CACNA1G	8913		GenoPedia	KARG	calcium channel, voltage-dependent, T type, alpha 1G subunit	protein-coding	Ca(V)T.1|Cav3.1|MGC117234|NBR13	calcium channel, voltage-dependent, T type, alpha-1G subunit|calcium channel, voltage-dependent, alpha 1G subunit|voltage-dependent calcium channel alpha 1G subunit|voltage-dependent calcium channel alpha 1G subunit, isoform 11	17q22	17	45.993	66.09	0	.		0	1
Special	CACNA1H	8912		GenoPedia	KARG	calcium channel, voltage-dependent, T type, alpha 1H subunit	protein-coding	CACNA1HB|Cav3.2|FLJ90484	calcium channel, voltage-dependent, T type, alpha 1Hb subunit|calcium channel, voltage-dependent, alpha 1H subunit|low-voltage-activated calcium channel alpha1 3.2 subunit|low-voltage-activated calcium channel alpha13.2 subunit|voltage depe	16p13.3	16	1.143	68.53	0	.		0	1
Special	CACNA1I	8911		GenoPedia	KARG	calcium channel, voltage-dependent, T type, alpha 1I subunit	protein-coding	Cav3.3|KIAA1120	calcium channel, voltage-dependent, alpha 1I subunit	22q13.1	22	38.297	118.98	0	.		0	1
Special	CLTC	1213		GenoPedia	KARG	clathrin, heavy chain (Hc)	protein-coding	CHC17|CLH-17|CLTCL2|Hc|KIAA0034	clathrin heavy chain 1|clathrin, heavy polypeptide (Hc)|clathrin, heavy polypeptide-like 2	17q11-qter	17	55.052	75.22	0	.		0	1
Special	CTSB	1508		GenoPedia	KARG	cathepsin B	protein-coding	APPS|CPSB	APP secretase|amyloid precursor protein secretase|cathepsin B1|cysteine protease|preprocathepsin B	8p22	8	11.737	25.61	0	.		0	1
Special	CTSC	1075		GenoPedia	KARG	cathepsin C	protein-coding	CPPI|DPP1|DPPI|HMS|JP|JPD|PALS|PLS	cathepsin J|dipeptidyl transferase|dipeptidyl-peptidase I	11q14.1-q14.3	11	87.666	44.18	0	.		0	1
Special	DNM1	1759		GenoPedia	KARG	dynamin 1	protein-coding	DNM	-	9q34	9	130.005	51.86	0	.		0	1
Special	DNM2	1785		GenoPedia	KARG	dynamin 2	protein-coding	CMTDI1|CMTDIB|DI-CMTB|DYN2|DYNII	cytoskeletal protein|dynamin II	19p13.2	19	10.69	113.82	0	.		0	1
Special	DUSP4	1846		GenoPedia	KARG	dual specificity phosphatase 4	protein-coding	HVH2|MKP-2|MKP2|TYP	MAP kinase phosphatase 2|VH1 homologous phosphatase 2|serine/threonine specific protein phosphatase	8p12-p11	8	29.25	14.57	0	.		0	1
Special	EPHA5	2044		GenoPedia	KARG	EPH receptor A5	protein-coding	CEK7|EHK1|HEK7|TYRO4	Eph homology kinase-1|ephrin receptor EphA5|ephrin type-A receptor 5|receptor protein-tyrosine kinase HEK7|tyrosine-protein kinase receptor EHK-1	4q13.1	4	65.872	345.86	0	.		0	1
Special	EPHB4	2050		GenoPedia	KARG	EPH receptor B4	protein-coding	HTK|MYK1|TYRO11	ephrin receptor EphB4|hepatoma transmembrane kinase	7q22	7	100.238	24.96	0	.		0	1
Special	GFAP	2670		GenoPedia	KARG	glial fibrillary acidic protein	protein-coding	FLJ45472	intermediate filament protein	17q21	17	40.339	9.88	0	.		0	1
Special	JAK1	3716		GenoPedia	KARG	Janus kinase 1 (a protein tyrosine kinase)	protein-coding	JAK1A|JAK1B	janus kinase 1	1p32.3-p31.3	1	65.073	51.78	0	.		0	1
Special	JAK2	3717		GenoPedia	KARG	Janus kinase 2 (a protein tyrosine kinase)	protein-coding	-	Janus kinase 2|OTTHUMP00000043260|tyrosine-protein kinase JAK2	9p24	9	4.975	142.75	0	.		0	1
Special	KCNA1	3736		GenoPedia	KARG	potassium voltage-gated channel, shaker-related subfamily, member 1 (episodic ataxia with myokymia)	protein-coding	AEMK|EA1|HBK1|HUK1|KV1.1|MBK1|MGC126782|MGC138385|MK1|RBK1	potassium voltage-gated channel subfamily A member 1|voltage-gated potassium channel subunit Kv1.1	12p13.32	12	4.891	1.49	0	.		0	1
Special	KCNA2	3737		GenoPedia	KARG	potassium voltage-gated channel, shaker-related subfamily, member 2	protein-coding	HBK5|HK4|HUKIV|KV1.2|MGC50217|MK2|NGK1|RBK2	potassium channel|voltage-gated potassium channel protein Kv1.2	1p13	1	110.947	2.57	0	.		0	1
Special	KCNA3	3738		GenoPedia	KARG	potassium voltage-gated channel, shaker-related subfamily, member 3	protein-coding	HGK5|HLK3|HPCN3|HUKIII|KV1.3|MK3|PCN3	potassium channel 3|type n potassium channel|voltage-gated potassium channel protein Kv1.3	1p13.3	1	111.016	3.35	0	.		0	1
Special	KCNA4	3739		GenoPedia	KARG	potassium voltage-gated channel, shaker-related subfamily, member 4	protein-coding	HBK4|HK1|HPCN2|HUKII|KCNA4L|KCNA8|KV1.4|PCN2	cardiac potassium channel|fetal skeletal muscle potassium channel|potassium channel 2|potassium voltage-gated channel, shaker-related subfamily, member 4-like|rapidly inactivating potassium channel|shaker-related potassium channel Kv1.4|typ	11p14	11	29.988	6.72	0	.		0	1
Special	KCNA5	3741		GenoPedia	KARG	potassium voltage-gated channel, shaker-related subfamily, member 5	protein-coding	HCK1|HK2|HPCN1|KV1.5|MGC117058|MGC117059|PCN1	cardiac potassium channel|insulinoma and islet potassium channel|potassium channel 1|potassium channel protein|voltage-gated potassium channel protein Kv1.5	12p13	12	5.023	2.86	0	.		0	1
Special	KCNA6	3742		GenoPedia	KARG	potassium voltage-gated channel, shaker-related subfamily, member 6	protein-coding	HBK2|KV1.6	human brain potassium channel-2|voltage-gated potassium channel protein Kv1.6	12p13	12	4.789	4.24	0	.		0	1
Special	KCNB1	3745		GenoPedia	KARG	potassium voltage-gated channel, Shab-related subfamily, member 1	protein-coding	DRK1|KV2.1|h-DRK1	delayed rectifier potassium channel Kv2.1|h-DRK1 K(+) channel|potassium channel protein DRK1|potassium voltage-gated channel subfamily B member 1|voltage-gated potassium channel	20q13.2	20	47.422	110.68	0	.		0	1
Special	KCNB2	9312		GenoPedia	KARG	potassium voltage-gated channel, Shab-related subfamily, member 2	protein-coding	KV2.2	delayed rectifier potassium channel protein|potassium channel Kv2.2|potassium voltage-gated channel subfamily B member 2	8q13.2	8	73.612	400.96	0	.		0	1
Special	KCNC1	3746		GenoPedia	KARG	potassium voltage-gated channel, Shaw-related subfamily, member 1	protein-coding	FLJ41162|FLJ42249|FLJ43491|KV3.1|KV4|MGC129855|NGK2	Shaw-related voltage-gated potassium channel protein 1|potassium voltage-gated channel subfamily C member 1|voltage-gated potassium channel protein KV3.1	11p15	11	17.714	36.64	0	.		0	1
Special	KCNC3	3748		GenoPedia	KARG	potassium voltage-gated channel, Shaw-related subfamily, member 3	protein-coding	KSHIIID|KV3.3|SCA13	Shaw-related voltage-gated potassium channel protein 3|spinocerebellar ataxia 13|voltage-gated potassium channel protein KV3.3	19q13.3-q13.4	19	55.511	13.87	0	.		0	1
Special	KCND1	3750		GenoPedia	KARG	potassium voltage-gated channel, Shal-related subfamily, member 1	protein-coding	KV4.1	shal-type potassium channel|voltage-gated potassium channel Kv4.1	Xp11.23	X	48.704	9.61	0	.		0	1
Special	KCND2	3751		GenoPedia	KARG	potassium voltage-gated channel, Shal-related subfamily, member 2	protein-coding	KIAA1044|KV4.2|MGC119702|MGC119703|RK5	voltage-gated potassium channel Kv4.2|voltage-sensitive potassium channel	7q31	7	119.701	476.67	0	.		0	1
Special	KCNF1	3754		GenoPedia	KARG	potassium voltage-gated channel, subfamily F, member 1	protein-coding	IK8|KCNF|KV5.1|MGC33316|kH1	potassium channel KH1|potassium channel Kv5.1	2p25	2	10.97	2.29	0	.		0	1
Special	KCNG1	3755		GenoPedia	KARG	potassium voltage-gated channel, subfamily G, member 1	protein-coding	K13|KCNG|KV6.1|MGC12878|kH2	potassium channel KH2|potassium channel Kv6.1	20q13	20	49.054	19.42	0	.		0	1
Special	KCNG2	26251		GenoPedia	KARG	potassium voltage-gated channel, subfamily G, member 2	protein-coding	KCNF2|KV6.2	cardiac potassium channel subunit	18q22-q23	18	75.725	36.15	0	.		0	1
Special	KCNG3	170850		GenoPedia	KARG	potassium voltage-gated channel, subfamily G, member 3	protein-coding	KV10.1|KV6.3	voltage-gated potassium channel 6.3|voltage-gated potassium channel Kv10.1|voltage-gated potassium channel subunit Kv6.4	2p21	2	42.523	52.08	0	.		0	1
Special	KCNIP3	30818		GenoPedia	KARG	Kv channel interacting protein 3, calsenilin	protein-coding	CSEN|DREAM|KCHIP3|MGC18289	A-type potassium channel modulatory protein 3|DRE-antagonist modulator|Kv channel interacting protein 3|calsenilin, presenilin-binding protein, EF hand transcription factor|potassium channel interacting protein 3	2q21.1	2	95.327	88.73	0	.		0	1
Special	KCNJ6	3763		GenoPedia	KARG	potassium inwardly-rectifying channel, subfamily J, member 6	protein-coding	BIR1|GIRK2|KATP2|KCNJ7|KIR3.2|MGC126596|hiGIRK2	G protein-activated inward rectifier potassium channel 2|inward rectifier potassium channel KIR3.2|potassium inwardly-rectifying channel J6	21q22.1|21q22.13	21	37.919	291.91	0	.		0	1
Special	KCNMA1	3778		GenoPedia	KARG	potassium large conductance calcium-activated channel, subfamily M, alpha member 1	protein-coding	BKTM|DKFZp686K1437|KCa1.1|MGC71881|MaxiK|SAKCA|SLO|SLO-ALPHA|mSLO1	BKCA alpha subunit|Drosophila slowpoke-like|OTTHUMP00000060198|OTTHUMP00000064154|OTTHUMP00000064155|OTTHUMP00000064156|OTTHUMP00000064157|OTTHUMP00000064158|OTTHUMP00000064159|OTTHUMP00000064160|OTTHUMP00000064161|OTTHUMP00000064162|OTTHUM	10q22.3	10	78.299	768.22	0	.		0	1
Special	KCNMB1	3779		GenoPedia	KARG	potassium large conductance calcium-activated channel, subfamily M, beta member 1	protein-coding	K(VCA)beta|SLO-BETA|hslo-beta	BK channel beta subunit|Maxi K channel beta subunit|large conductance Ca2+-activated K+ channel beta 1 subunit	5q34	5	169.738	11.47	0	.		0	1
Special	KCNN1	3780		GenoPedia	KARG	potassium intermediate/small conductance calcium-activated channel, subfamily N, member 1	protein-coding	KCa2.1|SK1|SKCA1|hSK1	small-conductance calcium-activated potassium channel	19p13.1	19	17.923	47.82	0	.		0	1
Special	KCNN2	3781		GenoPedia	KARG	potassium intermediate/small conductance calcium-activated channel, subfamily N, member 2	protein-coding	KCa2.2|SK2|SKCA2|hSK2	apamin-sensitive small-conductance Ca2+-activated potassium channel|small conductance calcium-activated potassium channel protein 2	5q22.3	5	113.726	134.18	0	.		0	1
Special	KCNQ1	3784		GenoPedia	KARG	potassium voltage-gated channel, KQT-like subfamily, member 1	protein-coding	ATFB1|FLJ26167|JLNS1|KCNA8|KCNA9|KVLQT1|Kv1.9|Kv7.1|LQT|LQT1|RWS|SQT2|WRS	Jervell and Lange-Nielsen syndrome 1|kidney and cardiac voltage dependend K+ channel|long (electrocardiographic) QT syndrome, Ward-Romano syndrome 1|slow delayed rectifier channel subunit	11p15.5	11	2.423	404.12	0	.		0	1
Special	KCNS1	3787		GenoPedia	KARG	potassium voltage-gated channel, delayed-rectifier, subfamily S, member 1	protein-coding	KV9.1	delayed-rectifier K+ channel alpha subunit 1|potassium voltage-gated channel delayed-rectifier protein S1|voltage-gated potassium channel protein Kv9.1	20q12	20	43.154	8.8	0	.		0	1
Special	KCNV2	169522		GenoPedia	KARG	potassium channel, subfamily V, member 2	protein-coding	KV11.1|Kv8.2|MGC120515	voltage-gated potassium channel Kv8.2	9p24.2	9	2.708	12.23	0	.		0	1
Special	MAP2K1	5604		GenoPedia	KARG	mitogen-activated protein kinase kinase 1	protein-coding	MAPKK1|MEK1|MKK1|PRKMK1	protein kinase, mitogen-activated, kinase 1 (MAP kinase kinase 1)	15q22.1-q22.33	15	64.467	104.26	0	.		0	1
Special	MAPK4	5596		GenoPedia	KARG	mitogen-activated protein kinase 4	protein-coding	ERK3|Erk4|PRKM4|p63MAPK	Erk3-related	18q12-q21	18	46.444	68.35	0	.		0	1
Special	MAPK7	5598		GenoPedia	KARG	mitogen-activated protein kinase 7	protein-coding	BMK1|ERK4|ERK5|PRKM7	BMK1 kinase|extracellular-signal-regulated kinase 5	17p11.2	17	19.222	5.79	0	.		0	1
Special	MC2R	4158		GenoPedia	KARG	melanocortin 2 receptor (adrenocorticotropic hormone)	protein-coding	ACTHR|MGC125798	ACTH receptor|MC2 receptor|adrenocorticotropic hormone receptor|corticotropin receptor|melanocortin 2 receptor	18p11.2	18	13.872	33.49	0	.		0	1
Special	NOS1	4842		GenoPedia	KARG	nitric oxide synthase 1 (neuronal)	protein-coding	IHPS1|NOS	neuronal nitric oxide synthase	12q24.2-q24.31	12	116.135	148.6	0	.		0	1
Special	NPFF	8620		GenoPedia	KARG	neuropeptide FF-amide peptide precursor	protein-coding	FMRFAL	FMFRamide-related peptide|neuropeptide FF-amide peptide	12q13.13	12	52.187	0.95	0	.		0	1
Special	NR3C2	4306		GenoPedia	KARG	nuclear receptor subfamily 3, group C, member 2	protein-coding	MCR|MGC133092|MLR|MR	mineralocorticoid receptor (aldosterone receptor)	4q31.1	4	149.219	363.6	0	.		0	1
Special	NR4A1	3164		GenoPedia	KARG	nuclear receptor subfamily 4, group A, member 1	protein-coding	GFRP1|HMR|MGC9485|N10|NAK-1|NGFIB|NP10|NUR77|TR3	TR3 orphan receptor|early response protein NAK1|growth factor-inducible nuclear protein N10|hormone receptor|orphan nuclear receptor HMR|steroid receptor TR3	12q13	12	50.724	15.79	0	.		0	1
Special	NRCAM	4897		GenoPedia	KARG	neuronal cell adhesion molecule	protein-coding	KIAA0343|MGC138845|MGC138846	NgCAM-related cell adhesion molecule|NrCAM-|bravo	7q31.1-q31.2	7	107.575	308.68	0	.		0	1
Special	PER2	8864		GenoPedia	KARG	period homolog 2 (Drosophila)	protein-coding	FASPS|KIAA0347	period 2|period circadian protein 2|period, Drosophila, homolog of, 2	2q37.3	2	238.817	44.41	0	.		0	1
Special	PIK3CB	5291		GenoPedia	KARG	phosphoinositide-3-kinase, catalytic, beta polypeptide	protein-coding	DKFZp779K1237|MGC133043|PI3K|PI3Kbeta|PIK3C1|p110-BETA	PI3-kinase p110 subunit beta|PtdIns-3-kinase p110|phosphatidylinositol 3-kinase, catalytic, beta polypeptide	3q22.3	3	139.857	103.95	0	.		0	1
Special	PLA1A	51365		GenoPedia	KARG	phospholipase A1 member A	protein-coding	PS-PLA1|PSPLA1	phosphatidylserine-specific phospholipase A1alpha	3q13.13-q13.2	3	120.793	38.36	0	.		0	1
Special	PLA2G10	8399		GenoPedia	KARG	phospholipase A2, group X	protein-coding	GXPLA2|GXSPLA2|MGC119918|MGC119919|MGC133367|SPLA2	-	16p13.1-p12	16	14.674	22.12	0	.		0	1
Special	PLA2G1B	5319		GenoPedia	KARG	phospholipase A2, group IB (pancreas)	protein-coding	MGC119834|MGC119835|PLA2|PLA2A|PPLA2	phospholipase A2, group IB	12q23-q24.1	12	119.244	5.68	0	.		0	1
Special	PLA2G2E	30814		GenoPedia	KARG	phospholipase A2, group IIE	protein-coding	-	-	1p36.13	1	20.119	3.31	0	.		0	1
Special	PLA2G2F	64600		GenoPedia	KARG	phospholipase A2, group IIF	protein-coding	FLJ25429|FLJ36326	-	1p35	1	20.338	11.05	0	.		0	1
Special	PLA2G3	50487		GenoPedia	KARG	phospholipase A2, group III	protein-coding	GIII-SPLA2|SPLA2III	group III secreted phospholipase A2|phosphatidylcholine 2-acylhydrolase GIII	22q11.2-q13.2	22	29.861	5.68	0	.		0	1
Special	PLA2G4A	5321		GenoPedia	KARG	phospholipase A2, group IVA (cytosolic, calcium-dependent)	protein-coding	MGC126350|PLA2G4|cPLA2-alpha	calcium-dependent phospholipid-binding protein|cytosolic phospholipase A2, group IVA|lysophospholipase|phosphatidylcholine 2-acylhydrolase	1q25	1	185.065	160.01	0	.		0	1
Special	PLA2G4B	8681		GenoPedia	KARG	phospholipase A2, group IVB (cytosolic)	protein-coding	FLJ42498|HsT16992|cPLA2-beta	phospholipase A2, group IVB	15q11.2-q21.3	15	39.908	20.03	0	.		0	1
Special	PLA2G4C	8605		GenoPedia	KARG	phospholipase A2, group IVC (cytosolic, calcium-independent)	protein-coding	CPLA2-gamma|DKFZp586C0423	cytosolic phospholipase A2 gamma|phospholipase A2, cytosolic, calcium-independent, gamma|phospholipase A2, group IVC|phospholipase A2, group IVC(Cytosolic, calcium-independent)	19q13.3	19	53.243	62.91	0	.		0	1
Special	PLA2G4D	283748		GenoPedia	KARG	phospholipase A2, group IVD (cytosolic)	protein-coding	cPLA2delta	phospholipase A2 delta, cytosolic|phospholipase A2, group IVD	15q15.1	15	40.146	4.87	0	.		0	1
Special	PLA2G4F	255189		GenoPedia	KARG	phospholipase A2, group IVF	protein-coding	DKFZp666G192|DKFZp781B229|PLA2G4F/Z	cytosolic phospholipase A2 zeta	15q15.1	15	40.221	15.41	0	.		0	1
Special	PLA2G5	5322		GenoPedia	KARG	phospholipase A2, group V	protein-coding	DKFZp686C2294|GV-PLA2|MGC46205|PLA2-10|hVPLA(2)	Ca2+-dependent phospholipase A2|OTTHUMP00000044655|phosphatidylcholine 2-acylhydrolase	1p36-p34	1	20.269	20.82	0	.		0	1
Special	PLA2G6	8398		GenoPedia	KARG	phospholipase A2, group VI (cytosolic, calcium-independent)	protein-coding	CaI-PLA2|GVI|INAD1|PLA2|PNPLA9|iPLA2	OTTHUMP00000028877|calcium-independent phospholipase A2|cytosolic, calcium-independent phospholipase A2|patatin-like phospholipase domain containing 9|phospholipase A2, group VI	22q13.1	22	36.837	70.26	0	.		0	1
Special	PLCD1	5333		GenoPedia	KARG	phospholipase C, delta 1	protein-coding	-	-	3p22-p21.3	3	38.024	22.12	0	.		0	1
Special	PLCG1	5335		GenoPedia	KARG	phospholipase C, gamma 1	protein-coding	PLC-II|PLC1|PLC148|PLCgamma1	1-phosphatidyl-D-myo-inositol-4,5-bisphosphate|1-phosphatidylinositol-4,5-bisphosphate phosphodiesterase gamma 1|PLC-gamma-1|inositoltrisphosphohydrolase|monophosphatidylinositol phosphodiesterase|phosphatidylinositol phospholipase C|phosph	20q12-q13.1	20	39.2	38.2	0	.		0	1
Special	PRKACA	5566		GenoPedia	KARG	protein kinase, cAMP-dependent, catalytic, alpha	protein-coding	MGC102831|MGC48865|PKACA	PKA C-alpha|cAMP-dependent protein kinase catalytic subunit alpha|cAMP-dependent protein kinase catalytic subunit alpha, isoform 1|protein kinase A catalytic subunit	19p13.1	19	14.064	26.06	0	.		0	1
Special	PRKCA	5578		GenoPedia	KARG	protein kinase C, alpha	protein-coding	AAG6|MGC129900|MGC129901|PKC-alpha|PKCA|PRKACA	aging-associated gene 6	17q22-q23.2	17	61.729	507.94	0	.		0	1
Special	SIRPA	140885		GenoPedia	KARG	signal-regulatory protein alpha	protein-coding	BIT|CD172A|MFR|MYD-1|P84|PTPNS1|SHPS-1|SHPS1|SIRP|SIRP-ALPHA-1|SIRPalpha|SIRPalpha2	SHP substrate-1|brain-immunoglobulin-like molecule with tyrosine-based activation motifs|macrophage fusion receptor|myd-1 antigen|protein tyrosine phosphatase, non-receptor type substrate 1|signal regulatory protein, alpha type 1|signal reg	20p13	20	1.823	45.11	0	.		0	1
Special	SCN10A	6336		GenoPedia	KARG	sodium channel, voltage-gated, type X, alpha subunit	protein-coding	Nav1.8|PN3|SNS|hPN3	sodium channel, voltage-gated, type X, alpha|sodium channel, voltage-gated, type X, alpha polypeptide	3p22-p21	3	38.714	96.66	0	.		0	1
Special	SCN11A	11280		GenoPedia	KARG	sodium channel, voltage-gated, type XI, alpha subunit	protein-coding	NAV1.9|NaN|SCN12A|SNS-2	sodium channel, voltage-gated, type XI, alpha|sodium channel, voltage-gated, type XI, alpha polypeptide|sodium channel, voltage-gated, type XII, alpha polypeptide|voltage-gated sodium channel Nav1.9	3p24-p21	3	38.862	104.79	0	.		0	1
Special	SCN1A	6323		GenoPedia	KARG	sodium channel, voltage-gated, type I, alpha subunit	protein-coding	FEB3|GEFSP2|HBSCI|NAC1|Nav1.1|SCN1|SMEI	febrile convulsions 3|sodium channel protein, brain I alpha subunit|sodium channel, voltage-gated, type I, alpha|sodium channel, voltage-gated, type I, alpha polypeptide	2q24.3	2	166.556	82.41	0	.		0	1
Special	SCN2A	6326		GenoPedia	KARG	sodium channel, voltage-gated, type II, alpha subunit	protein-coding	HBA|HBSCI|HBSCII|NAC2|Na(v)1.2|Nav1.2|SCN2A1|SCN2A2	sodium channel protein, brain type 2 alpha subunit|sodium channel, voltage-gated, type II, alpha|sodium channel, voltage-gated, type II, alpha 1 polypeptide|sodium channel, voltage-gated, type II, alpha 2 polypeptide|voltage-gated sodium ch	2q23-q24	2	165.859	95.95	0	.		0	1
Special	SCN3A	6328		GenoPedia	KARG	sodium channel, voltage-gated, type III, alpha subunit	protein-coding	KIAA1356|NAC3|Nav1.3	brain III voltage-gated sodium channel|sodium channel protein type 3 subunit alpha|sodium channel, voltage-gated, type III, alpha|sodium channel, voltage-gated, type III, alpha polypeptide	2q24	2	165.652	116.52	0	.		0	1
Special	SCN4A	6329		GenoPedia	KARG	sodium channel, voltage-gated, type IV, alpha subunit	protein-coding	HYKPP|HYPP|NAC1A|Na(V)1.4|Nav1.4|SkM1	skeletal muscle voltage-dependent sodium channel type IV alpha subunit|voltage-gated sodium channel type 4 alpha	17q23-q25.3	17	59.37	34.36	0	.		0	1
Special	SCN5A	6331		GenoPedia	KARG	sodium channel, voltage-gated, type V, alpha subunit	protein-coding	CDCD2|CMD1E|CMPD2|HB1|HB2|HBBD|HH1|ICCD|IVF|LQT3|Nav1.5|PFHB1|SSS1	cardiac sodium channel alpha subunit|sodium channel, voltage-gated, type V, alpha (long QT syndrome 3)|voltage-gated sodium channel type V alpha	3p21	3	38.565	101.61	0	.		0	1
Special	SCN8A	6334		GenoPedia	KARG	sodium channel, voltage gated, type VIII, alpha subunit	protein-coding	CerIII|MED|NaCh6|Nav1.6|PN4	hNa6/Scn8a voltage-gated sodium channel|motor endplate disease|sodium channel voltage-gated type VIII alpha|sodium channel, voltage gated, type VIII, alpha|sodium channel, voltage gated, type VIII, alpha polypeptide|voltage-gated sodium cha	12q13	12	50.271	217.08	0	.		0	1
Special	SCN9A	6335		GenoPedia	KARG	sodium channel, voltage-gated, type IX, alpha subunit	protein-coding	ETHA|NE-NA|NENA|Nav1.7|PN1	sodium channel, voltage-gated, type IX, alpha|sodium channel, voltage-gated, type IX, alpha polypeptide|voltage-gated sodium channel alpha subunit Nav1.7	2q24	2	166.763	113.51	0	.		0	1
Special	SNAP25	6616		GenoPedia	KARG	synaptosomal-associated protein, 25kDa	protein-coding	FLJ23079|RIC-4|RIC4|SEC9|SNAP|SNAP-25|bA416N4.2|dJ1068F16.2	resistance to inhibitors of cholinesterase 4 homolog|synaptosomal-associated protein 25	20p12-p11.2	20	10.147	88.59	0	.		0	1
Special	SSTR1	6751		GenoPedia	KARG	somatostatin receptor 1	protein-coding	SRIF-2	G-protein coupled receptor	14q13	14	37.747	5.06	0	.		0	1
Special	SSTR2	6752		GenoPedia	KARG	somatostatin receptor 2	protein-coding	-	-	17q24	17	68.673	6.93	0	.		0	1
Special	SYP	6855		GenoPedia	KARG	synaptophysin	protein-coding	-	major synaptic vesicle protein P38	Xp11.23-p11.22	X	48.931	12.4	0	.		0	1
Special	SYT2	127833		GenoPedia	KARG	synaptotagmin II	protein-coding	SytII	synaptotagmin 2	1q32.1	1	200.832	114.66	0	.		0	1
Special	SYT3	84258		GenoPedia	KARG	synaptotagmin III	protein-coding	DKFZp761O132|SytIII	synaptotagmin 3	19q13.33	19	55.817	16.07	0	.		0	1
Special	SYT4	6860		GenoPedia	KARG	synaptotagmin IV	protein-coding	HsT1192|KIAA1342	synaptotagmin 4	18q12.3	18	39.102	9.49	0	.		0	1
Special	SYT5	6861		GenoPedia	KARG	synaptotagmin V	protein-coding	-	synaptotagmin 5	19q|11p	19	60.376	6.45	0	.		0	1
Special	SYT6	148281		GenoPedia	KARG	synaptotagmin VI	protein-coding	-	-	1p13.2	1	114.436	62.09	0	.		0	1
Special	SYT7	9066		GenoPedia	KARG	synaptotagmin VII	protein-coding	IPCA-7|MGC150517|PCANAP7|SYT-VII	prostate cancer associated protein 7|synaptotagmin 7	11q12-q13.1	11	61.039	65.51	0	.		0	1
Special	TACR1	6869		GenoPedia	KARG	tachykinin receptor 1	protein-coding	NK1R|NKIR|SPR|TAC1R	NK-1 receptor|Tachykinin receptor 1 (substance P receptor; neurokinin-1 receptor)|neurokinin 1 receptor|tachykinin 1 receptor (substance P receptor, neurokinin 1 receptor)	2p13.1	2	75.13	150.04	0	.		0	1
Special	TNK1	8711		GenoPedia	KARG	tyrosine kinase, non-receptor, 1	protein-coding	MGC46193	-	17p13.1	17	7.225	8.65	0	.		0	1
Special	TRPV1	7442		GenoPedia	KARG	transient receptor potential cation channel, subfamily V, member 1	protein-coding	DKFZp434K0220|VR1	capsaicin receptor|transient receptor potential vanilloid 1a|transient receptor potential vanilloid 1b|vanilloid receptor subtype 1	17p13.3	17	3.415	43.96	0	.		0	1
Goldman Gene	ADCY7	113		GenoPedia	KARG	adenylate cyclase 7	protein-coding	FLJ36387|KIAA0037	ATP pyrophosphate-lyase|adenylyl cyclase	16q12-q13	16	48.879	30.22	0	.		1	1
Goldman Gene	AVPR1A	552		GenoPedia	KARG	arginine vasopressin receptor 1A	protein-coding	AVPR1	SCCL vasopressin subtype 1a receptor|V1-vascular vasopressin receptor AVPR1A|V1a vasopressin receptor|antidiuretic hormone receptor 1A|vascular/hepatic-type arginine vasopressin receptor	12q14-q15	12	61.826	6.37	0	.		1	1
Goldman Gene	AVPR1B	553		GenoPedia	KARG	arginine vasopressin receptor 1B	protein-coding	AVPR3	antidiuretic hormone receptor 1B|arginine vasopressin receptor 3|pituitary vasopressin receptor 3|vasopressin V1B receptor	1q32	1	204.391	7.7	0	.		1	1
Goldman Gene	CAT	847		GenoPedia	KARG	catalase	protein-coding	MGC138422|MGC138424	-	11p13	11	34.417	33.13	0	.		1	0
Goldman Gene	CCKAR	886		GenoPedia	KARG	cholecystokinin A receptor	protein-coding	CCK-A|CCK1-R|CCKRA	cholecystokinin type-A receptor|cholecystokinin-1 receptor	4p15.1-p15.2	4	26.092	9.02	0	.		1	0
Goldman Gene	CCKBR	887		GenoPedia	KARG	cholecystokinin B receptor	protein-coding	CCK-B|CCK2R|GASR	CCK2 receptor|cholecystokinin-B receptor/gastrin receptor|gastrin receptor	11p15.4	11	6.238	12.39	0	.		1	0
Goldman Gene	CDK5R1	8851		GenoPedia	KARG	cyclin-dependent kinase 5, regulatory subunit 1 (p35)	protein-coding	CDK5P35|CDK5R|MGC33831|NCK5A|p23|p25|p35|p35nck5a	CDK5 activator 1|TPKII regulatory subunit|cyclin-dependent kinase 5 activator 1|cyclin-dependent kinase 5, regulatory subunit 1|neuronal CDK5 activator|regulatory partner for CDK5 kinase|tau protein kinase II 23kDa subunit	17q11.2	17	27.838	4.17	0	.		1	0
Goldman Gene	CRHR1	1394		GenoPedia	KARG	corticotropin releasing hormone receptor 1	protein-coding	CRF-R|CRF1|CRFR1|CRH-R1h|CRHR|CRHR1f	corticotropin releasing hormone receptor variant 1h|seven transmembrane helix receptor	17q12-q22	17	41.217	51.52	0	.		1	1
Goldman Gene	CRHR2	1395		GenoPedia	KARG	corticotropin releasing hormone receptor 2	protein-coding	CRFR2	-	7p15.1	7	30.659	29.7	0	.		1	1
Goldman Gene	CSNK1E	1454		GenoPedia	KARG	casein kinase 1, epsilon	protein-coding	HCKIE|MGC10398	CKI-epsilon|OTTHUMP00000063258|OTTHUMP00000063263|casein kinase 1 epsilon|casein kinase I epsilon	22q13.1	22	37.017	27.39	0	.		1	0
Goldman Gene	CYP2E1	1571		GenoPedia	KARG	cytochrome P450, family 2, subfamily E, polypeptide 1	protein-coding	CPE1|CYP2E|P450-J|P450C2E	OTTHUMP00000046571|cytochrome P450 2E1|cytochrome P450, subfamily IIE (ethanol-inducible), polypeptide 1|flavoprotein-linked monooxygenase|microsomal monooxygenase|putative cytochrome P450 2E1|xenobiotic monooxygenase	10q24.3-qter	10	135.191	11.75	0	.		1	0
Goldman Gene	FOS	2353		GenoPedia	KARG	v-fos FBJ murine osteosarcoma viral oncogene homolog	protein-coding	c-fos	FBJ murine osteosarcoma viral (v-fos) oncogene homolog (oncogene FOS)|cellular oncogene c-fos	14q24.3	14	74.815	3.38	0	.		1	1
Goldman Gene	FOSL1	8061		GenoPedia	KARG	FOS-like antigen 1	protein-coding	FRA1|fra-1	FOS-like antigen-1	11q13	11	65.416	8.31	0	.		1	0
Goldman Gene	FOSL2	2355		GenoPedia	KARG	FOS-like antigen 2	protein-coding	FLJ23306|FRA2	-	2p23.3	2	28.469	21.74	0	.		1	0
Goldman Gene	GAL	51083		GenoPedia	KARG	galanin prepropeptide	protein-coding	GALN|GLNN|GMAP|MGC40167	galanin|galanin-message-associated peptide|galanin-related peptide	11q13.2	11	68.209	6.62	0	.		1	0
Goldman Gene	GLRA1	2741		GenoPedia	KARG	glycine receptor, alpha 1 (startle disease/hyperekplexia)	protein-coding	MGC138878|MGC138879|STHE	glycine receptor, alpha 1|glycine receptor, alpha 1 (startle disease/hyperekplexia, stiff man syndrome)	5q32	5	151.182	102.24	0	.		1	0
Goldman Gene	GLRA2	2742		GenoPedia	KARG	glycine receptor, alpha 2	protein-coding	GLR	Glycine receptor, alpha-2 polypeptide	Xp22.1-p21.3	X	14.458	202.28	0	.		1	0
Goldman Gene	GLRB	2743		GenoPedia	KARG	glycine receptor, beta	protein-coding	-	glycine receptor, beta subunit	4q31.3	4	158.217	95.52	0	.		1	0
Goldman Gene	GPHN	10243		GenoPedia	KARG	gephyrin	protein-coding	GEPH|GPH|GPHRYN|KIAA1385	-	14q23.3	14	66.044	674.4	0	.		1	0
Goldman Gene	GSK3B	2932		GenoPedia	KARG	glycogen synthase kinase 3 beta	protein-coding	-	GSK3beta isoform	3q13.3	3	121.028	266.97	0	.		1	0
Goldman Gene	MAPK14	1432		GenoPedia	KARG	mitogen-activated protein kinase 14	protein-coding	CSBP1|CSBP2|CSPB1|EXIP|Mxi2|PRKM14|PRKM15|RK|SAPK2A|p38|p38ALPHA	Csaids binding protein|MAP kinase Mxi2|MAX-interacting protein 2|cytokine suppressive anti-inflammatory drug binding protein|p38 MAP kinase|p38 mitogen activated protein kinase|p38alpha Exip|stress-activated protein kinase 2A	6p21.3-p21.2	6	36.104	82.96	0	.		1	0
Goldman Gene	MAPK3	5595		GenoPedia	KARG	mitogen-activated protein kinase 3	protein-coding	ERK1|HS44KDAP|HUMKER1A|MGC20180|P44ERK1|P44MAPK|PRKM3	extracellular signal-regulated kinase 1|extracellular signal-related kinase 1	16p11.2	16	30.033	9.11	0	.		1	1
Goldman Gene	MPDZ	8777		GenoPedia	KARG	multiple PDZ domain protein	protein-coding	DKFZp781P216|FLJ25909|FLJ34626|FLJ90240|MUPP1	OTTHUMP00000044930	9p24-p22	9	13.097	143.79	0	.		1	0
Goldman Gene	NGFB	4803		GenoPedia	KARG	nerve growth factor, beta polypeptide	protein-coding	Beta-NGF|HSAN5|MGC161426|MGC161428|NGF	beta-nerve growth factor|nerve growth factor, beta subunit	1p13.1	1	115.63	52.32	0	.		1	0
Goldman Gene	NPY1R	4886		GenoPedia	KARG	neuropeptide Y receptor Y1	protein-coding	NPYR	-	4q31.3-q32	4	164.465	8.63	0	.		1	0
Goldman Gene	NPY2R	4887		GenoPedia	KARG	neuropeptide Y receptor Y2	protein-coding	-	-	4q31	4	156.349	8.45	0	.		1	0
Goldman Gene	NR3C1	2908		GenoPedia	KARG	nuclear receptor subfamily 3, group C, member 1 (glucocorticoid receptor)	protein-coding	GCCR|GCR|GR|GRL	glucocorticoid receptor|nuclear receptor subfamily 3, group C, member 1	5q31.3	5	142.638	157.58	0	.		1	1
Goldman Gene	NTRK2	4915		GenoPedia	KARG	neurotrophic tyrosine kinase, receptor, type 2	protein-coding	GP145-TrkB|TRKB	BDNF/NT-3 growth factors receptor|tyrosine kinase receptor B	9q22.1	9	86.473	355.04	0	.		1	1
Goldman Gene	NTSR1	4923		GenoPedia	KARG	neurotensin receptor 1 (high affinity)	protein-coding	NTR	neurotensin receptor 1	20q13	20	60.811	53.93	0	.		1	0
Goldman Gene	NTSR2	23620		GenoPedia	KARG	neurotensin receptor 2	protein-coding	NTR2	levocabastine-sensitive neurotensin receptor|neurotensin receptor, type 2	2p25.1	2	11.716	12.12	0	.		1	0
Goldman Gene	PNOC	5368		GenoPedia	KARG	prepronociceptin	protein-coding	PPNOC	propronociceptin	8p21	8	28.231	26.22	0	.		1	1
Goldman Gene	PRKCE	5581		GenoPedia	KARG	protein kinase C, epsilon	protein-coding	MGC125656|MGC125657|PKCE|nPKC-epsilon	-	2p21	2	45.733	536.09	0	.		1	0
Goldman Gene	SLC29A1	2030		GenoPedia	KARG	solute carrier family 29 (nucleoside transporters), member 1	protein-coding	ENT1|MGC1465|MGC3778	equilibrative nitrobenzylmercaptopurine riboside (NBMPR)-sensitive nucleoside transporter|equilibrative nucleoside transporter 1|nucleoside transporter, es-type|solute carrier family 29, member 1	6p21.2-p21.1	6	44.295	14.49	0	.		1	0
Goldman Gene	TAC1	6863		GenoPedia	KARG	tachykinin, precursor 1	protein-coding	Hs.2563|NK2|NKNA|NPK|TAC2	neurokinin 1|neurokinin 2|neurokinin A|neurokinin alpha|neuromedin L|neuropeptide K|neuropeptide gamma|substance K|substance P|tachykinin 1|tachykinin 2|tachykinin, precursor 1 (substance K, substance P, neurokinin 1, neurokinin 2, neuromed	7q21-q22	7	97.199	8.41	0	.		1	1
Mouse QTL		100130245	E030011K20Rik	GenoPedia	KARG						.	.	.	1	7	E030011K20Rik	0	0
Mouse QTL	AAMP	14	Aamp	GenoPedia	KARG	angio-associated, migratory cell protein	protein-coding	-	-	2q35	2	218.837	6.04	1	7	Aamp	0	0
Mouse QTL	ABCB6	10058	Abcb6	GenoPedia	KARG	ATP-binding cassette, sub-family B (MDR/TAP), member 6	protein-coding	ABC|ABC14|EST45597|FLJ22414|MTABC3|PRP|umat	ATP-binding cassette half-transporter|ATP-binding cassette, sub-family B, member 6	2q36	2	219.783	9.18	1	6	Abcb6	0	0
Mouse QTL	ACACA	31	Acaca	GenoPedia	KARG	acetyl-Coenzyme A carboxylase alpha	protein-coding	ACAC|ACC|ACC1|ACCA	ACC-alpha|acetyl-CoA carboxylase 1|acetyl-CoA carboxylase-alpha	17q21	17	32.516	324.98	1	6	Acaca	0	0
Mouse QTL	ACCN4	55515	Accn4	GenoPedia	KARG	amiloride-sensitive cation channel 4, pituitary	protein-coding	ASIC4|BNAC4|MGC17248|MGC24860	acid-sensing ion channel 4|amiloride-sensitive cation channel 4|brain sodium channel 4	2q35	2	220.087	24.44	1	6	Accn4	0	0
Mouse QTL	ACLY	47	Acly	GenoPedia	KARG	ATP citrate lyase	protein-coding	ACL|ATPCL|CLATP	-	17q12-q21	17	37.277	52.09	1	7	Acly	0	0
Mouse QTL	ADCY5	111	Adcy5	GenoPedia	KARG	adenylate cyclase 5	protein-coding	-	adenylate cyclase, type V	3q13.2-q21	3	124.486	163.99	1	7	Adcy5	0	1
Mouse QTL	ADK	132	Adk	GenoPedia	KARG	adenosine kinase	protein-coding	AK	adenosine 5'-phosphotransferase	10q22|10q11-q24	10	75.581	558.1	1	8	Adk	0	0
Mouse QTL	ALCAM	214	Alcam	GenoPedia	KARG	activated leukocyte cell adhesion molecule	protein-coding	CD166|FLJ38514|MEMD|MGC71733	activated leucocyte cell adhesion molecule	3q13.1	3	106.568	210.03	1	6	Alcam	0	0
Mouse QTL	ALK	238	Alk	GenoPedia	KARG	anaplastic lymphoma kinase (Ki-1)	protein-coding	CD246|TFG/ALK	ALK tyrosine kinase receptor|CD246 antigen|TRK-fused gene-anaplastic lymphoma kinase fusion protein|anaplastic lymphoma kinase Ki-1	2p23	2	29.269	728.79	1	10	Alk	0	0
Mouse QTL	ALPK3	57538	Alpk3	GenoPedia	KARG	alpha-kinase 3	protein-coding	FLJ21176|KIAA1330|MAK|MIDORI	muscle alpha-kinase|myocyte induction differentiation originator	15q25.2	15	83.161	53.65	1	7	Alpk3	0	0
Mouse QTL	AMHR2	269	Amhr2	GenoPedia	KARG	anti-Mullerian hormone receptor, type II	protein-coding	AMHR|MISRII	Mullerian inhibiting substance type II receptor|anti-Mullerian hormone receptor type II	12q13	12	52.104	7.67	1	7	Amhr2	0	0
Mouse QTL	ANAPC1	64682	Anapc1	GenoPedia	KARG	anaphase promoting complex subunit 1	protein-coding	APC1|MCPR|TSG24	anaphase-promoting complex 1 (meiotic checkpoint regulator)	2q12.1	2	112.243	115.1	1	14	Anapc1	0	0
Mouse QTL	ANAPC10	10393	Anapc10	GenoPedia	KARG	anaphase promoting complex subunit 10	protein-coding	APC10|DKFZP564L0562|DOC1	-	4q31	4	146.136	103.02	1	7	Anapc10	0	0
Mouse QTL	ANGPTL2	23452	Angptl2	GenoPedia	KARG	angiopoietin-like 2	protein-coding	ARP2|HARP|MGC8889	angiopoietin-related protein 2	9q34	9	128.889	35.42	1	7	Angptl2	0	0
Mouse QTL	ANXA4	307	Anxa4	GenoPedia	KARG	annexin A4	protein-coding	ANX4|DKFZp686H02120|MGC75105|PIG28	annexin IV|annexin IV (placental anticoagulant protein II)|placental anticoagulant protein II|proliferation-inducing gene 28|proliferation-inducing protein 28	2p13	2	69.862	44.94	1	7	Anxa4	0	0
Mouse QTL	ANXA6	309	Anxa6	GenoPedia	KARG	annexin A6	protein-coding	ANX6|CBP68	annexin VI|annexin VI (p68)|calcium-binding protein p68|calelectrin|calphobindin II	5q32-q34	5	150.46	57.1	1	7	Anxa6	0	0
Mouse QTL	API5	8539	Api5	GenoPedia	KARG	apoptosis inhibitor 5	protein-coding	AAC-11|AAC11|API5L1	API5-like 1|fibroblast growth factor 2-interacting factor 2|migration-inducing protein MIG8	11p11.2	11	43.29	32.55	1	6	Api5	0	0
Mouse QTL	APPBP2	10513	Appbp2	GenoPedia	KARG	amyloid beta precursor protein (cytoplasmic tail) binding protein 2	protein-coding	HS.84084|KIAA0228|PAT1	amyloid beta precursor protein (cytoplasmic tail)-binding protein 2|amyloid beta precursor protein-binding protein 2|protein interacting with APP tail 1	17q21-q23	17	55.875	83.06	1	6	Appbp2	0	0
Mouse QTL	ARC	23237	Arc	GenoPedia	KARG	activity-regulated cytoskeleton-associated protein	protein-coding	KIAA0278	-	8q24.3	8	143.689	3.42	1	6	Arc	0	0
Mouse QTL	ARFRP1	10139	Arfrp1	GenoPedia	KARG	ADP-ribosylation factor related protein 1	protein-coding	ARL18|ARP|Arp1	ADP-ribosylation factor-related protein 1|ARF-related protein	20q13.3	20	61.801	8.56	1	7	Arfrp1	0	0
Mouse QTL	ARHGAP10	79658	Arhgap10	GenoPedia	KARG	Rho GTPase activating protein 10	protein-coding	FLJ20896|FLJ41791|GRAF2|PS-GAP	-	4q31.23	4	148.873	340.47	1	6	Arhgap10	0	0
Mouse QTL	ARL15	54622	Arfrp2	GenoPedia	KARG	ADP-ribosylation factor-like 15	protein-coding	ARFRP2|FLJ20051	ADP-ribosylation factor related protein 2	5p15.2	5	53.216	425.79	1	6	Arfrp2	0	0
Mouse QTL	ARMC8	25852	Armc8	GenoPedia	KARG	armadillo repeat containing 8	protein-coding	HSPC056|MGC10058|MGC4880|S863-2	-	3q22.3	3	139.389	110.07	1	8	Armc8	0	0
Mouse QTL	ARRDC3	57561	Arrdc3	GenoPedia	KARG	arrestin domain containing 3	protein-coding	KIAA1376|TLIMP	thioredoxin-binding protein-2-like inducible membrane	5q14.3	5	90.7	14.58	1	8	Arrdc3	0	0
Mouse QTL	ASB2	51676	Asb2	GenoPedia	KARG	ankyrin repeat and SOCS box-containing 2	protein-coding	ASB-2|MGC40044	ankyrin repeat and SOCS box-2 containing protein|ankyrin repeat and SOCS box-containing protein 2|ankyrin repeat-containing protein ASB-2	14q31-q32	14	93.47	23.25	1	7	Asb2	0	0
Mouse QTL	ASCC3	10973	D630041L21	GenoPedia	KARG	activating signal cointegrator 1 complex subunit 3	protein-coding	ASC1p200|DJ467N11.1|HELIC1|MGC26074|RNAH|dJ121G13.4	ASC-1 complex subunit P200|B630009I04Rik|RNA helicase family|helicase, ATP binding 1	6q16.1-q16.3	6	101.063	372.62	1	6	D630041L21	0	0
Mouse QTL	ATF6	22926	Atf6	GenoPedia	KARG	activating transcription factor 6	protein-coding	-	-	1q22-q23	1	160.003	192.77	1	6	Atf6	0	0
Mouse QTL	ATG9A	79065	Atg9a	GenoPedia	KARG	ATG9 autophagy related 9 homolog A (S. cerevisiae)	protein-coding	APG9L1|MGD3208	APG9 autophagy 9-like 1|autophagy 9-like 1 protein	2q35	2	219.792	10.23	1	6	Atg9a	0	0
Mouse QTL	ATL3	25923	5730596K20Rik	GenoPedia	KARG	-	protein-coding	DKFZp564J0863	-	11q13.1	11	63.153	42.65	1	8	5730596K20Rik	0	0
Mouse QTL	ATPAF2	91647	Atpaf2	GenoPedia	KARG	ATP synthase mitochondrial F1 complex assembly factor 2	protein-coding	ATP12|ATP12p|LP3663|MGC29736	-	17p11.2	17	17.862	21.15	1	6	Atpaf2	0	0
Mouse QTL	ATRX	546	Atrx	GenoPedia	KARG	alpha thalassemia/mental retardation syndrome X-linked (RAD54 homolog, S. cerevisiae)	protein-coding	ATR2|MGC2094|MRXHF1|MRXS3|RAD54|RAD54L|SFM1|SHS|XH2|XNP|ZNF-HX	DNA dependent ATPase and helicase|OTTHUMP00000062079|X-linked nuclear protein|Zinc finger helicase|helicase 2, X-linked|transcriptional regulator ATRX	Xq13.1-q21.1	X	76.648	280.51	1	9	Atrx	0	0
Mouse QTL	BCS1L	617	Bcs1l	GenoPedia	KARG	BCS1-like (yeast)	protein-coding	BCS|BCS1|BJS|FLNMS|GRACILE|Hs.6719|PTD|h-BCS	BCS1 (yeast homolog)-like|BCS1-like|BCS1-like protein|Bjornstad syndrome (pili torti and deafness)|mitochondrial chaperone BCS1|mitochondrial complex III assembly	2q33	2	219.233	3.71	1	6	Bcs1l	0	0
Mouse QTL	BHMT	635	Bhmt	GenoPedia	KARG	betaine-homocysteine methyltransferase	protein-coding	-	betaine homocysteine methyltransferase	5q13.1-q15	5	78.443	20.43	1	8	Bhmt	0	0
Mouse QTL	BIRC4	331	Birc4	GenoPedia	KARG	baculoviral IAP repeat-containing 4	protein-coding	API3|ILP1|MIHA|XIAP|XLP2	X-linked inhibitor of apoptosis|apoptosis inhibitor 3|baculoviral IAP repeat-containing protein 4	Xq25	X	122.822	53.77	1	6	Birc4	0	0
Mouse QTL	BIRC6	57448	Birc6	GenoPedia	KARG	baculoviral IAP repeat-containing 6 (apollon)	protein-coding	APOLLON|BRUCE|FLJ13726|FLJ13786|KIAA1289	baculoviral IAP repeat-containing 6|ubiquitin-conjugating BIR-domain enzyme apollon	2p22-p21	2	32.435	262.24	1	9	Birc6	0	0
Mouse QTL	BLMH	642	Blmh	GenoPedia	KARG	bleomycin hydrolase	protein-coding	BH|BMH	-	17q11.2	17	25.599	43.85	1	8	Blmh	0	0
Mouse QTL	BTBD1	53339	Btbd1	GenoPedia	KARG	BTB (POZ) domain containing 1	protein-coding	C15orf1|NS5ATP8	BTB domain containing 1|hepatitis C virus NS5A-transactivated protein 8	15q24	15	81.476	50.93	1	6	Btbd1	0	0
Mouse QTL	C14orf106	55320	C79407	GenoPedia	KARG	chromosome 14 open reading frame 106	protein-coding	FLJ11186|HSA242977|KIAA1903|MIS18BP1	putative protein p243 which interacts with transcription factor Sp1	14q21.3	14	44.742	50	1	13	C79407	0	0
Mouse QTL	C16orf61	56942	2310061C15Rik	GenoPedia	KARG	chromosome 16 open reading frame 61	protein-coding	2310061C15Rik|DC13	hypothetical protein LOC56942	16q23.2	16	79.567	30.79	1	7	2310061C15Rik,1110046L09Rik	0	0
Mouse QTL	C17orf39	79018	4933439F18Rik	GenoPedia	KARG	chromosome 17 open reading frame 39	protein-coding	MGC3048	hypothetical protein LOC79018	17p11.2	17	17.883	29.11	1	7	4933439F18Rik	0	0
Mouse QTL	C1orf123	54987	0610037L13Rik	GenoPedia	KARG	chromosome 1 open reading frame 123	protein-coding	FLJ20580|RP5-1024G6.3	hypothetical protein LOC54987	1p32.3	1	53.452	6.52	1	8	0610037L13Rik	0	0
Mouse QTL	C1orf88	128344	1700027A23Rik	GenoPedia	KARG	chromosome 1 open reading frame 88	protein-coding	FLJ23853|MGC126550|RP5-1125M8.4	hypothetical protein LOC128344	1p13.2	1	111.691	6.39	1	12	1700027A23Rik	0	0
Mouse QTL	C20orf94	128710	2210009G21Rik	GenoPedia	KARG	chromosome 20 open reading frame 94	protein-coding	bA204H22.1|bA254M13.1|dJ1099D15.3	OTTHUMP00000030277|OTTHUMP00000030279|OTTHUMP00000043380|hypothetical protein LOC128710	20p12.2	20	10.364	188.08	1	10	2210009G21Rik	0	0
Mouse QTL	C2orf13	200558	2010301N04Rik	GenoPedia	KARG	chromosome 2 open reading frame 13	protein-coding	APFL|APLF|MGC47799|PALF|Xip1	PNK and APTX-like FHA protein|aprataxin- and PNK-like factor	2p14	2	68.548	112.55	1	7	2010301N04Rik	0	0
Mouse QTL	C2orf24	27013	1810031K17Rik	GenoPedia	KARG	chromosome 2 open reading frame 24	protein-coding	CGI-57	hypothetical protein LOC27013	2q35	2	219.745	5.07	1	7	1810031K17Rik	0	0
Mouse QTL	C2orf62	375307	Gm216	GenoPedia	KARG	chromosome 2 open reading frame 62	protein-coding	MGC50811	hypothetical protein LOC375307	2q35	2	218.93	11.24	1	6	Gm216	0	0
Mouse QTL	C5orf15	56951	9530068E07Rik	GenoPedia	KARG	chromosome 5 open reading frame 15	protein-coding	HTGN29|KCT2	hypothetical protein LOC56951|keratinocytes associated transmembrane protein 2	5q31.1	5	133.319	13.28	1	6	9530068E07Rik	0	0
Mouse QTL	C6orf134	79969	2610110G12Rik	GenoPedia	KARG	chromosome 6 open reading frame 134	protein-coding	DKFZp547J097|FLJ13158|Nbla00487	OTTHUMP00000062381|hypothetical protein LOC79969	6p21.33	6	30.703	19.95	1	9	2610110G12Rik	0	0
Mouse QTL	C6orf168	84553	6230409E13Rik	GenoPedia	KARG	chromosome 6 open reading frame 168	protein-coding	MGC2817|dJ273F20	OTTHUMP00000016889|hypothetical protein LOC84553	6q16.2-q16.3	6	99.835	69	1	9	6230409E13Rik	0	0
Mouse QTL	C6orf190	387357	E430004N04Rik	GenoPedia	KARG	chromosome 6 open reading frame 190	protein-coding	C6orf207|FLJ40584|MGC163388|bA325O24.3|bA325O24.4	OTTHUMP00000040316|hypothetical protein LOC387357	6q22.33	6	128.071	210.4	1	8	E430004N04Rik	0	0
Mouse QTL	C7orf49	78996	3110062M04Rik	GenoPedia	KARG	chromosome 7 open reading frame 49	protein-coding	FLJ22450|FLJ27285|MGC5242	hypothetical protein LOC78996	7q33	7	134.501	4.91	1	7	3110062M04Rik	0	0
Mouse QTL	C8orf30A	51236	Brp16	GenoPedia	KARG	chromosome 8 open reading frame 30A	protein-coding	FLJ40907	brain protein 16	8q24.3	8	145.265	2.95	1	6	Brp16	0	0
Mouse QTL	C8orf30B	728071	Brp16	GenoPedia	KARG	chromosome 8 open reading frame 30B	protein-coding	-	brain protein 16-like	8q24.3	.	.	.	1	6	Brp16	0	0
Mouse QTL	C9orf16	79095	1110008P14Rik	GenoPedia	KARG	chromosome 9 open reading frame 16	protein-coding	EST00098|FLJ12823|MGC4639	hypothetical protein LOC79095	9q34.1	9	129.962	3.57	1	6	1110008P14Rik	0	0
Mouse QTL	C9orf24	84688	1110017D15Rik	GenoPedia	KARG	chromosome 9 open reading frame 24	protein-coding	CBE1|MGC32921|MGC33614|NYD-SP22|bA573M23.4	OTTHUMP00000000492|OTTHUMP00000000493|OTTHUMP00000000494|ciliated bronchial epithelium 1|testes development-related NYD-SP22	9p13.3	9	34.369	18.83	1	7	1110017D15Rik	0	0
Mouse QTL	C9orf52	158219	1810054D07Rik	GenoPedia	KARG	chromosome 9 open reading frame 52	protein-coding	FLJ33868	hypothetical protein LOC158219	9p22.3	9	15.162	135.68	1	6	1810054D07Rik	0	0
Mouse QTL	C9orf80	58493	1110054O05Rik	GenoPedia	KARG	chromosome 9 open reading frame 80	protein-coding	HSPC043|RP11-276E15.2	hypothetical protein LOC58493	9q32	9	114.489	31.6	1	6	1110054O05Rik	0	0
Mouse QTL	CA3	761	Car3	GenoPedia	KARG	carbonic anhydrase III, muscle specific	protein-coding	CAIII|Car3	carbonic anhydrase III	8q13-q22	8	86.538	10.82	1	6	Car3	0	0
Mouse QTL	CAB39	51719	Cab39	GenoPedia	KARG	calcium binding protein 39	protein-coding	CGI-66|FLJ22682|MO25	-	2q37.1	2	231.286	108.12	1	6	Cab39	0	0
Mouse QTL	CACYBP	27101	Cacybp	GenoPedia	KARG	calcyclin binding protein	protein-coding	GIG5|MGC87971|PNAS-107|RP1-102G20.6|S100A6BP|SIP	Siah-interacting protein (SIP)|growth-inhibiting gene 5 protein	1q24-q25	1	173.235	12.59	1	6	Cacybp	0	0
Mouse QTL	CALM1	801	Calm1	GenoPedia	KARG	calmodulin 1 (phosphorylase kinase, delta)	protein-coding	CALML2|CAMI|DD132|PHKD	calmodulin 1|phosphorylase kinase, delta subunit	14q24-q31	14	89.933	11.03	1	11	Calm1	0	0
Mouse QTL	CALR	811	Calr	GenoPedia	KARG	calreticulin	protein-coding	FLJ26680|RO|SSA|cC1qR	Sicca syndrome antigen A (autoantigen Ro; calreticulin)|autoantigen Ro	19p13.3-p13.2	19	12.91	5.88	1	7	Calr	0	0
Mouse QTL	CAMK1	8536	Camk1	GenoPedia	KARG	calcium/calmodulin-dependent protein kinase I	protein-coding	CAMKI|MGC120317|MGC120318	-	3p25.3	3	9.774	12.63	1	9	Camk1	0	0
Mouse QTL	CARTPT	9607	Cart	GenoPedia	KARG	CART prepropeptide	protein-coding	CART	cocaine and amphetamine regulated transcript|cocaine- and amphetamine-regulated transcript	5q13.2	5	71.051	1.88	1	7	Cart	1	1
Mouse QTL	CBX3	11335	Cbx3	GenoPedia	KARG	chromobox homolog 3 (HP1 gamma homolog, Drosophila)	protein-coding	HECH|HP1-GAMMA|HP1Hs-gamma	HP1 gamma homolog|chromobox homolog 3|heterochromatin protein HP1 gamma|heterochromatin-like protein 1	7p15.2	7	26.208	11.88	1	7	Cbx3	0	0
Mouse QTL	CCDC93	54520	Ccdc93	GenoPedia	KARG	coiled-coil domain containing 93	protein-coding	FLJ10996|FLJ25197|MGC13033	-	2q14.1	2	118.394	98.15	1	6	Ccdc93,4633402D15Rik	0	0
Mouse QTL	CCHCR1	54535	Cchcr1	GenoPedia	KARG	coiled-coil alpha-helical rod protein 1	protein-coding	C6orf18|HCR|MGC126371|MGC126372|SBP	HCR (a-helix coiled-coil rod homologue)|OTTHUMP00000062427|StAR-binding protein	6p21.3	6	31.218	15.32	1	7	Cchcr1,Hcr	0	0
Mouse QTL	CCNB1	891	Ccnb1	GenoPedia	KARG	cyclin B1	protein-coding	CCNB	G2/mitotic-specific cyclin B1	5q12	5	68.499	11.16	1	6	Ccnb1	0	0
Mouse QTL	CCNG1	900	Ccng1	GenoPedia	KARG	cyclin G1	protein-coding	CCNG	-	5q32-q34	5	162.797	7.45	1	11	Ccng1	0	0
Mouse QTL	CCNH	902	Ccnh	GenoPedia	KARG	cyclin H	protein-coding	CAK|p34|p37	CDK-activating kinase|MO15-associated protein|cyclin-dependent kinase-activating kinase	5q13.3-q14	5	86.726	18.75	1	6	Ccnh	0	0
Mouse QTL	CDH23	64072	Cdh23	GenoPedia	KARG	cadherin-like 23	protein-coding	DFNB12|DKFZp434P2350|FLJ00233|FLJ36499|KIAA1774|KIAA1812|MGC102761|USH1D|USH1H	OTTHUMP00000044780|cadherin 23|cadherin related 23|cadherin-23|otocadherin	10q21-q22	10	72.827	418.96	1	8	Cdh23	0	0
Mouse QTL	CDK5R2	8941	Cdk5r2	GenoPedia	KARG	cyclin-dependent kinase 5, regulatory subunit 2 (p39)	protein-coding	NCK5AI|P39|p39nck5ai	CDK5 activator 2|cyclin-dependent kinase 5 activator isoform p39i|cyclin-dependent kinase 5, regulatory subunit 2|neuronal CDK5 activator isoform	2q35	2	219.533	2.48	1	6	Cdk5r2	0	0
Mouse QTL	CDV3	55573	Cdv3	GenoPedia	KARG	CDV3 homolog (mouse)	protein-coding	H41	CDV3 homolog	3q22.1	3	134.775	16.53	1	7	Cdv3	0	0
Mouse QTL	CETN3	1070	Cetn3	GenoPedia	KARG	centrin, EF-hand protein, 3 (CDC31 homolog, yeast)	protein-coding	CEN3|MGC12502|MGC138245	CDC31 yeast homolog|EF-hand superfamily member|centrin 3	5q14.3	5	89.725	16.08	1	9	Cetn3	0	0
Mouse QTL	CHFR	55743	Chfr	GenoPedia	KARG	checkpoint with forkhead and ring finger domains	protein-coding	FLJ10796|FLJ33629|RNF116|RNF196	-	12q24.33	12	131.927	47.25	1	6	Chfr	0	0
Mouse QTL	CHPF	79586	D1Bwg1363e	GenoPedia	KARG	-	protein-coding	CSS2|FLJ22678	chondroitin sulfate synthase 2	2q35	2	220.112	4.76	1	7	D1Bwg1363e	0	0
Mouse QTL	CLASP2	23122	Clasp2	GenoPedia	KARG	cytoplasmic linker associated protein 2	protein-coding	-	CLIP-associating protein 2|multiple asters (Mast)-like homolog 2	3p22.3	3	33.513	222.11	1	7	Clasp2	0	0
Mouse QTL	CLCN7	1186	Clcn7	GenoPedia	KARG	chloride channel 7	protein-coding	CLC-7|CLC7|FLJ26686|FLJ39644|FLJ46423|OPTA2|OPTB4	-	16p13	16	1.435	29.67	1	6	Clcn7	0	0
Mouse QTL	CNBP	7555	Cnbp1	GenoPedia	KARG	CCHC-type zinc finger, nucleic acid binding protein	protein-coding	CNBP1|DM2|PROMM|RNF163|ZCCHC22|ZNF9	Proximal myotonic myopathy|cellular nucleic acid binding protein alpha variant 1|cellular nucleic acid binding protein beta variant 1|cellular nucleic acid binding protein beta variant 2|nucleic acid binding protein|zinc finger protein 273|	3q21	3	130.371	14.27	1	6	Cnbp1	0	0
Mouse QTL	CNTF	1270	Cntf	GenoPedia	KARG	ciliary neurotrophic factor	protein-coding	HCNTF	-	11q12.2	11	58.147	3.06	1	6	Cntf	0	0
Mouse QTL	COG4	25839	Cog4	GenoPedia	KARG	component of oligomeric golgi complex 4	protein-coding	COD1|DKFZp586E1519	complexed with Dor1p|conserved oligomeric Golgi complex protein 4	16q22.1	16	69.072	42.96	1	6	Cog4	0	0
Mouse QTL	COMMD8	54951	Commd8	GenoPedia	KARG	COMM domain containing 8	protein-coding	FLJ20502	-	4p12	4	47.148	12.87	1	7	Commd8	0	0
Mouse QTL	CPB2	1361	Cpb2	GenoPedia	KARG	carboxypeptidase B2 (plasma)	protein-coding	CPU|PCPB|TAFI	bA139H14.2 (carboxypeptidase B2 (plasma))|carboxypeptidase B-like protein|carboxypeptidase B2 (plasma, carboxypeptidase U)|carboxypeptidase U|plasma carboxypeptidase B2|thrombin-activable fibrinolysis inhibitor|thrombin-activatable fibrinol	13q14.11	13	45.525	51.85	1	6	Cpb2	0	0
Mouse QTL	CPNE4	131034	Cpne4	GenoPedia	KARG	copine IV	protein-coding	COPN4|CPN4|MGC15604	copine 8	3q22.1	3	132.736	500.27	1	9	Cpne4	0	0
Mouse QTL	CPNE9	151835	Cpne9	GenoPedia	KARG	copine family member IX	protein-coding	KIAA4217	copine-like protein	3p25.3	3	9.721	23.62	1	6	Cpne9	0	0
Mouse QTL	CPSF4	10898	Cpsf4	GenoPedia	KARG	cleavage and polyadenylation specific factor 4, 30kDa	protein-coding	CPSF30|NAR|NEB1	cleavage-polyadenylation specificity factor, 30kD|no arches-like (zebrafish) zinc finger protein	7q22.1	7	98.875	18.3	1	6	Cpsf4	0	0
Mouse QTL	CRK	1398	Crk	GenoPedia	KARG	v-crk sarcoma virus CT10 oncogene homolog (avian)	protein-coding	CRKII	avian sarcoma virus CT10 (v-crk) oncogene homolog|v-crk avian sarcoma virus CT10 oncogene homolog|v-crk sarcoma virus CT10 oncogene homolog	17p13.3	17	1.272	34.1	1	7	Crk	0	0
Mouse QTL	CRYBA2	1412	Cryba2	GenoPedia	KARG	crystallin, beta A2	protein-coding	-	eye lens structural protein	2q34-q36	2	219.563	3.22	1	6	Cryba2	0	0
Mouse QTL	CSF2	1437	Csf2	GenoPedia	KARG	colony stimulating factor 2 (granulocyte-macrophage)	protein-coding	GMCSF|MGC131935|MGC138897	colony stimulating factor 2|granulocyte-macrophage colony stimulating factor|molgramostin|sargramostim	5q31.1	5	131.437	2.37	1	6	Csf2	0	0
Mouse QTL	CTDSP1	58190	Ctdsp1	GenoPedia	KARG	CTD (carboxy-terminal domain, RNA polymerase II, polypeptide A) small phosphatase 1	protein-coding	NLIIF|SCP1	nuclear LIM interactor-interacting factor|small CTD phosphatase 1	2q35	2	218.973	6.19	1	6	Ctdsp1	0	0
Mouse QTL	CTLA4	1493	Ctla4	GenoPedia	KARG	cytotoxic T-lymphocyte-associated protein 4	protein-coding	CD152|CELIAC3|CTLA-4|GSE|IDDM12	cytotoxic T-lymphocyte-associated antigen 4|cytotoxic T-lymphocyte-associated serine esterase-4|ligand and transmembrane spliced cytotoxic T lymphocyte associated antigen 4	2q33	2	204.441	6.17	1	6	Ctla4	0	0
Mouse QTL	CTNNBIP1	56998	Catnbip1	GenoPedia	KARG	catenin, beta interacting protein 1	protein-coding	ICAT|MGC15093	beta-catenin-interacting protein ICAT|catenin, beta-interacting protein 1|inhibitor of beta-catenin and Tcf-4	1p36.22	1	9.831	61.98	1	6	Catnbip1	0	0
Mouse QTL	CTNND2	1501	Catnd2	GenoPedia	KARG	catenin (cadherin-associated protein), delta 2 (neural plakophilin-related arm-repeat protein)	protein-coding	GT24|NPRAP	-	5p15.2	5	11.025	932.16	1	6	Catnd2	0	0
Mouse QTL	CTTN	2017	Cttn	GenoPedia	KARG	cortactin	protein-coding	EMS1|FLJ34459	1110020L01Rik|ems1 sequence (mammary tumor and squamous cell carcinoma-associated (p80/85 src substrate)|oncogene EMS1	11q13	11	69.922	38.05	1	6	Cttn	0	0
Mouse QTL	CUEDC1	404093	Cuedc1	GenoPedia	KARG	CUE domain containing 1	protein-coding	DKFZp547L163|FLJ20739	CUE domain-containing 1	17q23.2	17	53.295	40.41	1	6	Cuedc1	0	0
Mouse QTL	CYB5A	1528	Cyb5	GenoPedia	KARG	cytochrome b5 type A (microsomal)	protein-coding	CYB5|MCB5	cytochrome b-5|cytochrome b5 (microsomal)|microsomal cytochrome b5|type 1 cyt-b5	18q23	18	70.072	38.69	1	11	Cyb5	0	0
Mouse QTL	CYP27A1	1593	Cyp27a1	GenoPedia	KARG	cytochrome P450, family 27, subfamily A, polypeptide 1	protein-coding	CP27|CTX|CYP27	5-beta-cholestane-3-alpha, 7-alpha, 12-alpha-triol 26-hydroxylase|5-beta-cholestane-3-alpha, 7-alpha, 12-alpha-triol 27-hydroxylase|cholestanetriol 26-monooxygenase|cytochrome P-450C27/25|cytochrome P450, subfamily XXVIIA (steroid 27-hydrox	2q33-qter	2	219.355	33.31	1	6	Cyp27a1	0	0
Mouse QTL	ChGn	55790	4732435N03Rik	GenoPedia	KARG	-	protein-coding	FLJ11264|beta4GalNAcT	-	8p21.3	8	19.306	278.42	1	6	4732435N03Rik	0	0
Mouse QTL	DAB1	1600	Dab1	GenoPedia	KARG	disabled homolog 1 (Drosophila)	protein-coding	-	disabled homolog 1	1p32-p31	1	57.236	1252.63	1	6	Dab1,C630028C02Rik	0	0
Mouse QTL	DAPK3	1613	Dapk3	GenoPedia	KARG	death-associated protein kinase 3	protein-coding	FLJ36473|ZIP|ZIPK	ZIP kinase isoform	19p13.3	19	3.909	11.37	1	6	Dapk3	0	0
Mouse QTL	DCC	1630	Dcc	GenoPedia	KARG	deleted in colorectal carcinoma	protein-coding	CRC18|CRCR1	deleted in colorectal cancer protein	18q21.3	18	48.121	1190.13	1	8	Dcc	0	0
Mouse QTL	DENND2D	79961	2010308M01Rik	GenoPedia	KARG	DENN/MADD domain containing 2D	protein-coding	FLJ22457|RP5-1180E21.2	-	1p13.3	1	111.531	13.48	1	10	2010308M01Rik	0	0
Mouse QTL	DES	1674	Des	GenoPedia	KARG	desmin	protein-coding	CMD1I|CSM1|CSM2|FLJ12025|FLJ39719|FLJ41013|FLJ41793	intermediate filament protein	2q35	2	219.991	8.36	1	7	Des	0	0
Mouse QTL	DHRS7B	25979	Dhrs7b	GenoPedia	KARG	dehydrogenase/reductase (SDR family) member 7B	protein-coding	CGI-93|DKFZp566O084|MGC8916	-	17p12	17	20.971	64.58	1	7	Dhrs7b,BC003479	0	0
Mouse QTL	DHX38	9785	Dhx38	GenoPedia	KARG	DEAH (Asp-Glu-Ala-His) box polypeptide 38	protein-coding	DDX38|KIAA0224|PRP16|PRPF16	DEAD/H (Asp-Glu-Ala-Asp/His) box polypeptide 38|PRP16 homolog of S.cerevisiae|pre-mRNA splicing factor ATP-dependent RNA helicase PRP16	16q21-q22.3	16	70.685	19.2	1	6	Dhx38	0	0
Mouse QTL	DIAPH3	81624	Diap3	GenoPedia	KARG	diaphanous homolog 3 (Drosophila)	protein-coding	DKFZP434C0931|DKFZp686A13178|DRF3|FLJ34705|diap3	diaphanous homolog 3|diaphanous-related formin 3	13q21.2	13	59.246	239	1	8	Diap3	0	0
Mouse QTL	DISC1	27185	Disc1	GenoPedia	KARG	disrupted in schizophrenia 1	protein-coding	KIAA0457|SCZD9	-	1q42.1	1	229.829	414.46	1	7	Disc1	0	0
Mouse QTL	DLST	1743	Dlst	GenoPedia	KARG	dihydrolipoamide S-succinyltransferase (E2 component of 2-oxo-glutarate complex)	protein-coding	DLTS	-	14q24.3	14	74.418	21.83	1	6	Dlst	0	0
Mouse QTL	DNA2	1763	Dna2l	GenoPedia	KARG	DNA replication helicase 2 homolog (yeast)	protein-coding	DNA2L|FLJ10063|KIAA0083|MGC133297	DNA replication helicase 2 homolog|DNA2 (DNA replication helicase, yeast, homolog)-like|DNA2 DNA replication helicase 2-like	10q21.3-q22.1	10	69.844	58.05	1	9	Dna2l	0	0
Mouse QTL	DNAH9	1770	A230091C01	GenoPedia	KARG	dynein, axonemal, heavy chain 9	protein-coding	DNAH17L|DNEL1|DYH9|Dnahc9|HL-20|HL20|KIAA0357	ciliary dynein heavy chain|dynein, axonemal, heavy polypeptide 17-like|dynein, axonemal, heavy polypeptide 9	17p12	17	11.442	371.32	1	7	A230091C01	0	0
Mouse QTL	DNAJB2	3300	Dnajb10	GenoPedia	KARG	DnaJ (Hsp40) homolog, subfamily B, member 2	protein-coding	HSJ1|HSPF3	heat shock protein, neuronal DNAJ-like 1	2q32-q34	2	219.852	7.52	1	7	Dnajb10	0	0
Mouse QTL	DNPEP	23549	Dnpep	GenoPedia	KARG	aspartyl aminopeptidase	protein-coding	ASPEP|DAP	-	2q35	2	219.947	13.72	1	6	Dnpep	0	0
Mouse QTL	DPYSL2	1808	Dpysl2	GenoPedia	KARG	dihydropyrimidinase-like 2	protein-coding	CRMP2|DHPRP2|DRP-2|DRP2	collapsin response mediator protein hCRMP-2	8p22-p21	8	26.491	80.27	1	10	Dpysl2	0	0
Mouse QTL	DRG2	1819	Drg2	GenoPedia	KARG	developmentally regulated GTP binding protein 2	protein-coding	-	developmentally regulated GTP-binding protein 2	17p11.2	17	17.932	20.01	1	8	Drg2	0	0
Mouse QTL	DTX1	1840	Dtx1	GenoPedia	KARG	deltex homolog 1 (Drosophila)	protein-coding	hDx-1	deltex homolog 1	12q24.13	12	111.98	40.17	1	6	Dtx1	0	0
Mouse QTL	DUSP14	11072	Dusp14	GenoPedia	KARG	dual specificity phosphatase 14	protein-coding	MKP-L|MKP6	MKP-1 like protein tyrosine phosphatase	17q12	17	32.924	23.59	1	6	Dusp14	0	0
Mouse QTL	EDIL3	10085	Edil3	GenoPedia	KARG	EGF-like repeats and discoidin I-like domains 3	protein-coding	DEL1|MGC26287	EGF-like repeats and discoidin I-like domains-containing protein 3|developmental endothelial locus-1	5q14	5	83.274	442.49	1	11	Edil3	0	0
Mouse QTL	EGFL7	51162	Egfl7	GenoPedia	KARG	EGF-like-domain, multiple 7	protein-coding	MGC111117|RP11-251M1.2|ZNEU1	NEU1 protein	9q34.3	9	138.677	9.75	1	6	Egfl7	0	0
Mouse QTL	EHMT1	79813	Ehmt1	GenoPedia	KARG	euchromatic histone-lysine N-methyltransferase 1	protein-coding	DKFZp667M072|EUHMTASE1|Eu-HMTase1|FLJ12879|FP13812|GLP|KIAA1876|KMT1D|bA188C12.1	G9a like protein|euchromatic histone methyltransferase 1	9q34.3	9	139.725	125.16	1	7	Ehmt1	0	0
Mouse QTL	EPB41	2035	Epb4.1	GenoPedia	KARG	erythrocyte membrane protein band 4.1 (elliptocytosis 1, RH-linked)	protein-coding	4.1R|EL1|HE	erythrocyte surface protein band 4.1	1p33-p32	1	29.086	233.33	1	7	Epb4.1	0	0
Mouse QTL	EPHA3	2042	Epha3	GenoPedia	KARG	EPH receptor A3	protein-coding	ETK|ETK1|HEK|HEK4|TYRO4	TYRO4 protein tyrosine kinase|eph-like tyrosine kinase 1|ephrin receptor EphA3|human embryo kinase 1	3p11.2	3	89.239	374.61	1	10	Epha3	0	0
Mouse QTL	EXO1	9156	Exo1	GenoPedia	KARG	exonuclease 1	protein-coding	HEX1|hExoI	rad2 nuclease family member, homolog of S. cerevisiae exonuclease 1	1q42-q43	1	240.078	41.51	1	6	Exo1	0	0
Mouse QTL	EXOSC1	51013	Exosc1	GenoPedia	KARG	exosome component 1	protein-coding	CGI-108|CSL4|Csl4p|SKI4|Ski4p|hCsl4p|p13	3'-5' exoribonuclease CSL4 homolog|CSL4 exosomal core protein homolog|exosomal core protein CSL4|homolog of yeast exosomal core protein CSL4	10q24	10	99.181	14.67	1	6	Exosc1	0	0
Mouse QTL	F10	2159	F10	GenoPedia	KARG	coagulation factor X	protein-coding	FX|FXA	Stuart factor|Stuart-Prower factor|factor Xa|prothrombinase	13q34	13	112.825	26.7	1	17	F10	0	0
Mouse QTL	F2R	2149	F2r	GenoPedia	KARG	coagulation factor II (thrombin) receptor	protein-coding	CF2R|HTR|PAR1|TR	coagulation factor II receptor|protease-activated receptor 1|thrombin receptor	5q13	5	76.048	19.51	1	9	F2r	0	0
Mouse QTL	FAM33A	348235	1110001A07Rik	GenoPedia	KARG	family with sequence similarity 33, member A	protein-coding	FLJ12758|MGC110975|Ska2	spindle and KT (kinetochore) associated 2|spindle and KT associated 2	17q22	17	54.544	43.6	1	6	1110001A07Rik	0	0
Mouse QTL	FAM8A1	51439	C78339	GenoPedia	KARG	family with sequence similarity 8, member A1	protein-coding	AHCP|FLJ23721	Autosomal Highly Conserved Protein|OTTHUMP00000039305	6p22-p23	6	17.709	11.36	1	6	C78339	0	0
Mouse QTL	FBXO3	26273	Fbxo3	GenoPedia	KARG	F-box protein 3	protein-coding	DKFZp564B092|FBA|FBX3	F-box only protein 3|F-box protein FBX3	11p13	11	33.719	33.58	1	12	Fbxo3	0	0
Mouse QTL	FBXW11	23291	Fbxw11	GenoPedia	KARG	F-box and WD repeat domain containing 11	protein-coding	BTRC2|BTRCP2|FBW1B|FBXW1B|Fbw11|Hos|KIAA0696	F-box and WD-40 domain protein 11|F-box and WD-40 domain protein 1B|F-box protein Fbw1b|beta-transducin repeat-containing protein 2	5q35.1	5	171.221	145.32	1	7	Fbxw11	0	0
Mouse QTL	FBXW2	26190	Fbxw2	GenoPedia	KARG	F-box and WD repeat domain containing 2	protein-coding	FBW2|Fwd2|MGC117371|Md6	F-box and WD-40 domain protein 2	9q34	9	122.566	29.08	1	8	Fbxw2	0	0
Mouse QTL	FCHO1	23149	Fcho1	GenoPedia	KARG	FCH domain only 1	protein-coding	KIAA0290	-	19p13.11	19	17.723	37.03	1	7	Fcho1	0	0
Mouse QTL	FEM1A	55527	Fem1a	GenoPedia	KARG	fem-1 homolog a (C. elegans)	protein-coding	DKFZp762M136|EPRAP	fem-1 homolog a|prostaglandin E receptor 4-associated protein	19p13.3	19	4.743	3.8	1	6	Fem1a	0	0
Mouse QTL	FEV	54738	Fev	GenoPedia	KARG	FEV (ETS oncogene family)	protein-coding	HSRNAFEV|PET-1	FEV (fifth Ewing variant)	2q36	2	219.554	4.57	1	9	Fev	1	0
Mouse QTL	FKBP1A	2280	Fkbp1a	GenoPedia	KARG	FK506 binding protein 1A, 12kDa	protein-coding	FKBP-12|FKBP1|FKBP12|FKBP12C|PKC12|PKCI2|PPIASE	FK506 binding protein 1A (12kD)|FK506-binding protein 1|FK506-binding protein 12|FK506-binding protein 1A|FK506-binding protein 1A (12kD)|FK506-binding protein, T-cell, 12-kD|immunophilin FKBP12|peptidyl-prolyl cis-trans isomerase|protein k	20p13	20	1.298	24.12	1	7	Fkbp1a	0	0
Mouse QTL	FKBP8	23770	Fkbp8	GenoPedia	KARG	FK506 binding protein 8, 38kDa	protein-coding	FKBP38|FKBPr38	FK506 binding protein 8 (38kD)|FK506-binding protein 8|FK506-binding protein 8 (38kD)	19p12	19	18.504	11.82	1	7	Fkbp8	0	0
Mouse QTL	FLJ21062	79846	A330021E22Rik	GenoPedia	KARG	-	protein-coding	-	hypothetical protein LOC79846	7q21.13	7	89.712	65.19	1	7	A330021E22Rik	0	0
Mouse QTL	FNDC3B	64778	Fndc3b	GenoPedia	KARG	fibronectin type III domain containing 3B	protein-coding	DKFZp686D14170|DKFZp762K137|FAD104|FLJ23399|MGC10002|PRO4979|YVTM2421	factor for adipocyte differentiation 104	3q26.31	3	173.313	288.25	1	7	Fndc3b	0	0
Mouse QTL	FOXP1	27086	Foxp1	GenoPedia	KARG	forkhead box P1	protein-coding	12CC4|FLJ23741|HSPC215|MGC12942|MGC88572|MGC99551|QRF1|hFKH1B	PAX5/FOXP1 fusion protein|fork head-related protein like B|glutamine-rich factor 1	3p14.1	3	71.087	628.4	1	8	Foxp1	0	0
Mouse QTL	FRK	2444	Frk	GenoPedia	KARG	fyn-related kinase	protein-coding	GTK|PTK5|RAK	PTK5 protein tyrosine kinase 5|nuclear tyrosine protein kinase RAK|tyrosine-protein kinase FRK	6q21-q22.3	6	116.369	119.23	1	6	Frk	0	0
Mouse QTL	G3BP1	10146	G3bp1	GenoPedia	KARG	GTPase activating protein (SH3 domain) binding protein 1	protein-coding	G3BP|HDH-VIII|MGC111040	GAP binding protein|Ras-GTPase-activating protein SH3-domain-binding protein|RasGAP-associated endoribonuclease G3BP	5q33.1	5	151.132	33.44	1	8	G3bp1,AI849976,G3bp	0	0
Mouse QTL	GALNTL2	117248	Galntl2	GenoPedia	KARG	UDP-N-acetyl-alpha-D-galactosamine:polypeptide N-acetylgalactosaminyltransferase-like 2	protein-coding	DKFZp686H1113|GALNT13|GALNT15|GALNT7|PIH5	UDP-GalNAc transferase T15|UDP-N-acetyl-alpha-D-galactosamine:polypeptide N-acetylgalactosaminyltransferase 7|polypeptide N-acetylgalactosaminyltransferase 13|pregnancy-induced hypertension syndrome-related protein 5	3p24.3	3	16.191	54.01	1	7	Galntl2	0	0
Mouse QTL	GAPVD1	26130	Gapvd1	GenoPedia	KARG	GTPase activating protein and VPS9 domains 1	protein-coding	DKFZP434C212|GAPEX5|KIAA1521|MGC138847|MGC138848|RAP6	rab5-activating protein 6	9q33.3	9	127.064	103.18	1	12	Gapvd1	0	0
Mouse QTL	GARNL1	253959	Garnl1	GenoPedia	KARG	GTPase activating Rap/RanGAP domain-like 1	protein-coding	DKFZp566D133|DKFZp667F074|GRIPE|KIAA0884|TULIP1	GTPase activating RANGAP domain-like 1|tuberin-like protein 1	14q13.2	14	35.077	270.87	1	7	Garnl1	0	0
Mouse QTL	GATAD2A	54815	Gatad2a	GenoPedia	KARG	GATA zinc finger domain containing 2A	protein-coding	FLJ20085|FLJ21017|p66alpha	p66 alpha	19p13.11	19	19.43	48.39	1	7	Gatad2a	0	0
Mouse QTL	GCAT	23464	Gcat	GenoPedia	KARG	glycine C-acetyltransferase (2-amino-3-ketobutyrate coenzyme A ligase)	protein-coding	KBL|MGC23053	2-amino-3-ketobutyrate-CoA ligase|AKB ligase|aminoacetone synthase|glycine C-acetyltransferase	22q13.1	22	36.534	8.95	1	7	Gcat	0	0
Mouse QTL	GCNT2	2651	Gcnt2	GenoPedia	KARG	glucosaminyl (N-acetyl) transferase 2, I-branching enzyme (I blood group)	protein-coding	CCAT|GCNT2C|GCNT5|IGNT|II|MGC163396|NACGT1|NAGCT1|ULG3|bA360O19.2|bA421M1.1	I beta-1,6 N-acetylglucosaminyltransferase|I beta-1,6-N-acetylglucosaminyltransferase|I-branching beta-1,6-acetylglucosaminyltransferase|Ii blood group|N-acetyllactosaminide beta-1,6-N-acetylglucosaminyltransferase|OTTHUMP00000016015|OTTHUM	6p24.2	6	10.637	101.01	1	6	Gcnt2	0	0
Mouse QTL	GEMIN8	54960	B130034M20Rik	GenoPedia	KARG	gem (nuclear organelle) associated protein 8	protein-coding	FAM51A1|FLJ20514|FLJ43072	family with sequence similarity 51, member A1	Xp22.2	X	13.936	21.61	1	6	B130034M20Rik,BC023488	0	0
Mouse QTL	GFRA2	2675	Gfra2	GenoPedia	KARG	GDNF family receptor alpha 2	protein-coding	GDNFRB|NRTNR-ALPHA|NTNRA|RETL2|TRNR2	GFR-alpha 2|PI-linked cell-surface accessory protein|RET ligand 2|TGF-beta related neurotrophic factor receptor 2|TRN receptor, GPI-anchored|glial cell line derived neurotrophic factor receptor, beta|glial cell line-derived neurotrophic fac	8p21.3	8	21.594	58.92	1	8	Gfra2	0	0
Mouse QTL	GJA1	2697	Gja1	GenoPedia	KARG	gap junction protein, alpha 1, 43kDa	protein-coding	CX43|DFNB38|GJAL|ODDD	connexin 43|gap junction 43 kDa heart protein|gap junction protein, alpha-like	6q21-q23.2	6	121.798	14.08	1	7	Gja1	0	0
Mouse QTL	GLT8D1	55830	Glt8d1	GenoPedia	KARG	glycosyltransferase 8 domain containing 1	protein-coding	AD-017|DKFZp781O20198|FLJ14611|MSTP139	glycosyltransferase AD-017	3p21.1	3	52.704	11.54	1	7	Glt8d1	0	0
Mouse QTL	GLUD1	2746	Glud1	GenoPedia	KARG	glutamate dehydrogenase 1	protein-coding	GDH|GDH1|GLUD|MGC132003	glutamate dehydrogenase (NAD(P)+)	10q23.3	10	88.8	44.38	1	6	Glud1	0	0
Mouse QTL	GMNN	51053	Gmnn	GenoPedia	KARG	geminin, DNA replication inhibitor	protein-coding	Gem|RP3-369A17.3	OTTHUMP00000039393|geminin	6p22.2	6	24.883	11.11	1	7	Gmnn	0	0
Mouse QTL	GMPPA	29926	Gmppa	GenoPedia	KARG	GDP-mannose pyrophosphorylase A	protein-coding	-	mannose-1-phosphate guanylyltransferase (GDP)	2q35	2	220.072	8.1	1	7	Gmppa	0	0
Mouse QTL	GOLIM4	27333	Golph4	GenoPedia	KARG	golgi integral membrane protein 4	protein-coding	GIMPC|GOLPH4|GPP130|P138	130 kDa golgi-localized phosphoprotein|cis Golgi-localized calcium-binding protein|golgi phosphoprotein 4|type II Golgi membrane protein	3q26.2	3	169.21	86.44	1	10	Golph4	0	0
Mouse QTL	GPBAR1	151306	Gpbar1	GenoPedia	KARG	G protein-coupled bile acid receptor 1	protein-coding	BG37|GPCR|GPCR19|GPR131|M-BAR|MGC40597|TGR5	G-protein coupled bile acid receptor BG37|membrane bile acid receptor|membrane-type receptor for bile acids	2q35	2	218.834	2.83	1	6	Gpbar1	0	0
Mouse QTL	GPR12	2835	Gpr12	GenoPedia	KARG	G protein-coupled receptor 12	protein-coding	GPCR12|GPCR21|MGC138349|MGC138351	-	13q12	13	26.231	1	1	10	Gpr12	0	0
Mouse QTL	GPR98	84059	Gpr98	GenoPedia	KARG	G protein-coupled receptor 98	protein-coding	DKFZp761P0710|FEB4|KIAA0686|MASS1|USH2B|USH2C|VLGR1|VLGR1b	Usher syndrome 2C (autosomal recessive)|monogenic, audiogenic seizure susceptibility 1 homolog|very large G protein-coupled receptor 1	5q13	5	89.89	605.42	1	8	Gpr98,Mass1	0	0
Mouse QTL	GRB2	2885	Grb2	GenoPedia	KARG	growth factor receptor-bound protein 2	protein-coding	ASH|EGFRBP-GRB2|Grb3-3|MST084|MSTP084	HT027|abundant SRC homology|epidermal growth factor receptor-binding protein GRB2|growth factor receptor-bound protein 3	17q24-q25	17	70.826	87.63	1	7	Grb2	0	0
Mouse QTL	HDAC10	83933	Hdac10	GenoPedia	KARG	histone deacetylase 10	protein-coding	DKFZP761B039|MGC149722	OTTHUMP00000028555	22q13.31	22	49.026	6.2	1	6	Hdac10	0	0
Mouse QTL	HIP1	3092	Hip1	GenoPedia	KARG	huntingtin interacting protein 1	protein-coding	ILWEQ|MGC126506	-	7q11.23	7	75.001	204.87	1	10	Hip1	0	0
Mouse QTL	HISPPD1	23262	Hisppd1	GenoPedia	KARG	histidine acid phosphatase domain containing 1	protein-coding	FLJ21506|KIAA0433|PPIP5K2|VIP2	Histidine acid phosphatase domain containing 1	5q21.1	5	102.493	73.65	1	6	Hisppd1	0	0
Mouse QTL	HMBS	3145	Hmbs	GenoPedia	KARG	hydroxymethylbilane synthase	protein-coding	PBG-D|PBGD|UPS	porphobilinogen deaminase|pre-uroporphyrinogen synthase|uroporphyrinogen I synthase|uroporphyrinogen I synthetase	11q23.3	11	118.461	8.67	1	7	Hmbs	0	0
Mouse QTL	HNF1B	6928	Hnf1b	GenoPedia	KARG	HNF1 homeobox B	protein-coding	FJHN|HNF1beta|HNF2|LF-B3|LFB3|MODY5|TCF2|VHNF1	transcription factor 2|transcription factor 2, hepatic|transcription factor 2, hepatic; LF-B3; variant hepatic nuclear factor	17cen-q21.3	17	33.121	58.64	1	8	Hnf1b,Tcf2	0	0
Mouse QTL	HNRNPC	3183	Hnrpc	GenoPedia	KARG	heterogeneous nuclear ribonucleoprotein C (C1/C2)	protein-coding	C1|C2|HNRNP|HNRPC|MGC104306|MGC105117|MGC117353|MGC131677|SNRPC	heterogeneous nuclear ribonucleoprotein C|nuclear ribonucleoprotein particle C1 protein|nuclear ribonucleoprotein particle C2 protein	14q11.2	14	20.749	58.87	1	6	Hnrpc	0	0
Mouse QTL	HNRNPU	3192	Hnrnpu	GenoPedia	KARG	heterogeneous nuclear ribonucleoprotein U (scaffold attachment factor A)	protein-coding	HNRPU|SAF-A|U21.1	heterogeneous nuclear ribonucleoprotein U|hnRNP U protein|p120 nuclear protein|scaffold attachment factor A	1q44	1	243.08	14.23	1	6	Hnrnpu,Hnrpu	0	0
Mouse QTL	HOMER1	9456	Homer1	GenoPedia	KARG	homer homolog 1 (Drosophila)	protein-coding	HOMER1A|HOMER1B|HOMER1C|SYN47|Ves-1	homer 1|homer, neuronal immediate early gene, 1	5q14.2	5	78.706	139.91	1	6	Homer1	0	0
Mouse QTL	HOOK1	51361	Hook1	GenoPedia	KARG	hook homolog 1 (Drosophila)	protein-coding	HK1|MGC10642	hook homolog 1	1p32.1	1	60.053	58.12	1	7	Hook1	0	0
Mouse QTL	HORMAD2	150280	4930529M09Rik	GenoPedia	KARG	HORMA domain containing 2	protein-coding	MGC26710	-	22q12.2	22	28.806	96.61	1	6	4930529M09Rik	0	0
Mouse QTL	HSD17B7	51478	Hsd17b7	GenoPedia	KARG	hydroxysteroid (17-beta) dehydrogenase 7	protein-coding	MGC12523|MGC75018|PRAP	17 beta-hydroxysteroid dehydrogenase type VII|17beta hydroxysteroid dehydrogenase	1q23	1	161.027	22.11	1	6	Hsd17b7	0	0
Mouse QTL	HSPC159	29094	1110067D22Rik	GenoPedia	KARG	-	protein-coding	GRP|MGC33751|MGC71953	hypothetical protein LOC29094	2p14	2	64.535	4.13	1	10	1110067D22Rik	0	0
Mouse QTL	HSPG2	3339	Hspg2	GenoPedia	KARG	heparan sulfate proteoglycan 2	protein-coding	PLC|PRCAN|SJA|SJS|SJS1	Schwartz-Jampel syndrome 1 (chondrodystrophic myotonia)|endorepellin (domain V region)|heparan sulfate proteoglycan 2 (perlecan)|heparan sulfate proteoglycan of basement membrane|perlecan proteoglycan	1p36.1-p34	1	22.021	115.01	1	6	Hspg2	0	0
Mouse QTL	HTR3B	9177	Htr3b	GenoPedia	KARG	5-hydroxytryptamine (serotonin) receptor 3B	protein-coding	5-HT3B	5-hydroxytryptamine 3 receptor B subunit|serotonin-gated ion channel subunit	11q23.1	11	113.281	41.69	1	7	Htr3b	1	1
Mouse QTL	HTR4	3360	Htr4	GenoPedia	KARG	5-hydroxytryptamine (serotonin) receptor 4	protein-coding	5-HT4|5-HT4R	5-hydroxytryptamine4 receptor|cardiac 5-HT4 receptor|serotonin 5-HT4 receptor	5q31-q33	5	147.811	202.98	1	6	Htr4	0	1
Mouse QTL	IGF2R	3482	Igf2r	GenoPedia	KARG	insulin-like growth factor 2 receptor	protein-coding	CD222|CIMPR|M6P-R|MPR1|MPRI	cation-independent mannose-6 phosphate receptor|insulin-like growth factor-2 receptor (mannose-6-phosphate receptor, cation-independent)	6q26	6	160.31	137.45	1	6	Igf2r	0	0
Mouse QTL	IHH	3549	Ihh	GenoPedia	KARG	Indian hedgehog homolog (Drosophila)	protein-coding	BDA1|HHG2	Indian hedgehog homolog	2q33-q35	2	219.628	5.26	1	8	Ihh	0	0
Mouse QTL	IKBKB	3551	Ikbkb	GenoPedia	KARG	inhibitor of kappa light polypeptide gene enhancer in B-cells, kinase beta	protein-coding	FLJ40509|IKK-beta|IKK2|IKKB|MGC131801|NFKBIKB	inhibitor of nuclear factor kappa B kinase beta subunit|nuclear factor NF-kappa-B inhibitor kinase beta	8p11.2	8	42.248	61.14	1	6	Ikbkb	0	0
Mouse QTL	IL8RA	3577	Il8ra	GenoPedia	KARG	interleukin 8 receptor, alpha	protein-coding	C-C|C-C CKR-1|C-C-CKR-1|CD128|CD181|CDw128a|CKR-1|CMKAR1|CXCR1|IL8R1|IL8RBA	IL-8 receptor type 1|chemokine (C-X-C motif) receptor 1|high affinity interleukin-8 receptor A|interleukin 8 receptor alpha|interleukin-8 receptor type 1|interleukin-8 receptor type A	2q35	2	218.736	4.15	1	6	Il8ra	0	0
Mouse QTL	IL8RB	3579	Il8rb	GenoPedia	KARG	interleukin 8 receptor, beta	protein-coding	CD182|CDw128b|CMKAR2|CXCR2|IL8R2|IL8RA	CXCR2 gene for IL8 receptor type B|GRO/MGSA receptor|chemokine (C-X-C motif) receptor 2|chemokine (CXC) receptor 2|high affinity interleukin-8 receptor B|interleukin 8 receptor B|interleukin 8 receptor beta|interleukin 8 receptor type 2|int	2q35	2	218.699	11.23	1	6	Il8rb	0	0
Mouse QTL	INADL	10207	Inadl	GenoPedia	KARG	InaD-like (Drosophila)	protein-coding	Cipp|FLJ26982|PATJ	InaD-like protein|OTTHUMP00000046844|PALS1-associated tight junction protein|PDZ domain protein|channel-interacting PDZ domain protein|inactivation no after-potential D-like protein|protein associated to tight junctions	1p31.3	1	61.981	418.46	1	6	Inadl,Cipp	0	0
Mouse QTL	INHA	3623	Inha	GenoPedia	KARG	inhibin, alpha	protein-coding	-	A-inhibin subunit|inhibin alpha subunit	2q33-q36	2	220.145	3.47	1	8	Inha	0	0
Mouse QTL	IQSEC1	9922	Iqsec1	GenoPedia	KARG	IQ motif and Sec7 domain 1	protein-coding	KIAA0763	-	3p25.1	3	12.914	69.59	1	8	Iqsec1	0	0
Mouse QTL	ISOC1	51015	Isoc1	GenoPedia	KARG	isochorismatase domain containing 1	protein-coding	CGI-111	-	5q22.1-q33.3	5	128.458	19.39	1	7	Isoc1,2610034N03Rik	0	0
Mouse QTL	ITGA3	3675	Itga3	GenoPedia	KARG	integrin, alpha 3 (antigen CD49C, alpha 3 subunit of VLA-3 receptor)	protein-coding	CD49C|FLJ34631|FLJ34704|GAP-B3|GAPB3|MSK18|VCA-2|VL3A|VLA3a	antigen identified by monoclonal antibody J143|integrin alpha 3	17q21.33	17	45.489	34.11	1	9	Itga3	0	0
Mouse QTL	ITGB3	3690	Itgb3	GenoPedia	KARG	integrin, beta 3 (platelet glycoprotein IIIa, antigen CD61)	protein-coding	CD61|GP3A|GPIIIa	integrin beta chain, beta 3|platelet glycoprotein IIIa	17q21.32	17	42.686	58.87	1	6	Itgb3	0	0
Mouse QTL	JARID1B	10765	Jarid1b	GenoPedia	KARG	jumonji, AT rich interactive domain 1B	protein-coding	FLJ10538|FLJ12459|FLJ12491|FLJ16281|FLJ23670|KDM5B|PLU-1|PUT1|RBBP2H1A	Jumonji, AT rich interactive domain 1B (RBP2-like)|RBP2-like|putative DNA/chromatin binding motif|retinoblastoma-binding protein 2, homolog 1A	1q32.1	1	200.963	81.02	1	7	Jarid1b	0	0
Mouse QTL	JMY	133746	Jmy	GenoPedia	KARG	-	protein-coding	FLJ37870|MGC163496	-	5q14.1	5	78.61	44.2	1	6	Jmy	0	0
Mouse QTL	JRK	8629	Jrk	GenoPedia	KARG	jerky homolog (mouse)	protein-coding	DKFZp686C24207|FLJ45729|JH8	jerky	8q24.3	8	143.741	3.98	1	7	Jrk	0	0
Mouse QTL	JUN	3725	Jun	GenoPedia	KARG	jun oncogene	protein-coding	AP1|c-Jun	Jun activation domain binding protein|activator protein 1|enhancer-binding protein AP1|v-jun avian sarcoma virus 17 oncogene homolog|v-jun sarcoma virus 17 oncogene homolog	1p32-p31	1	59.019	3.32	1	7	Jun	1	1
Mouse QTL	KIAA0152	9761	2410014A08Rik	GenoPedia	KARG	KIAA0152	protein-coding	-	hypothetical protein LOC9761	12q24.31	12	119.609	14.72	1	7	2410014A08Rik	0	0
Mouse QTL	KIAA0317	9870	1110018G07Rik	GenoPedia	KARG	KIAA0317	protein-coding	-	hypothetical protein LOC9870	14q24.3	14	74.19	59.93	1	6	1110018G07Rik	0	0
Mouse QTL	KIAA0513	9764	6430548M08Rik	GenoPedia	KARG	KIAA0513	protein-coding	-	hypothetical protein LOC9764	16q24.1	16	83.619	66.43	1	9	6430548M08Rik	0	0
Mouse QTL	KIAA0528	9847	5730419I09Rik	GenoPedia	KARG	KIAA0528	protein-coding	DKFZp779N2044	hypothetical protein LOC9847	12p12.1	12	22.493	95.94	1	7	5730419I09Rik	0	0
Mouse QTL	KIAA0892	23383	9130404D08Rik	GenoPedia	KARG	KIAA0892	protein-coding	MAU2L|MGC75361|mau-2	hypothetical protein LOC23383	19p13.11	19	19.317	13.78	1	7	9130404D08Rik,A930019L04Rik	0	0
Mouse QTL	KIAA1958	158405	E130308A19Rik	GenoPedia	KARG	KIAA1958	protein-coding	FLJ39294|MGC142075	hypothetical protein LOC158405	9q32	9	114.289	173.46	1	7	E130308A19Rik	0	0
Mouse QTL	KIFAP3	22920	Kifap3	GenoPedia	KARG	kinesin-associated protein 3	protein-coding	FLJ22818|KAP3|SMAP|Smg-GDS|dJ190I16.1	small G protein GDP dissociation stimulator|smg GDS-associated protein	1q24.2	1	168.157	153.41	1	7	Kifap3	0	0
Mouse QTL	LAMB1	3912	D130003D08Rik	GenoPedia	KARG	laminin, beta 1	protein-coding	CLM|MGC142015	cutis laxa with marfanoid phenotype	7q22	7	107.351	79.54	1	15	D130003D08Rik	0	0
Mouse QTL	LENEP	55891	Lenep	GenoPedia	KARG	lens epithelial protein	protein-coding	LEP503	lens epithelial cell protein	1q22	1	153.233	0.73	1	7	Lenep	0	0
Mouse QTL	LEPR	3953	Lepr	GenoPedia	KARG	leptin receptor	protein-coding	CD295|OBR	OB receptor	1p31	1	65.659	216.5	1	11	Lepr	0	0
Mouse QTL	LEPROT	54741	Leprot	GenoPedia	KARG	leptin receptor overlapping transcript	protein-coding	FLJ90360|LEPR|OB-RGRP|OBRGRP|VPS55	leptin receptor gene related protein|leptin receptor gene-related protein	1p31.3	1	65.659	11.95	1	6	Leprot	0	0
Mouse QTL	LHFP	10186	Lhfp	GenoPedia	KARG	lipoma HMGIC fusion partner	protein-coding	MGC22429	-	13q12	13	38.815	260.17	1	6	Lhfp	0	0
Mouse QTL	LHX1	3975	Lhx1	GenoPedia	KARG	LIM homeobox 1	protein-coding	LIM-1|LIM1|MGC126723|MGC138141	LIM homeobox protein 1	17q12	17	32.369	6	1	6	Lhx1	0	0
Mouse QTL	LOC130576	130576	2310010M24Rik	GenoPedia	KARG	-	protein-coding	-	-	2q23.2	2	149.603	176.79	1	7	2310010M24Rik	0	0
Mouse QTL	LOC153364	153364	2900024O10Rik	GenoPedia	KARG	-	protein-coding	DKFZp686P15118|MGC46734	-	5q14.3	5	89.79	16.57	1	10	2900024O10Rik	0	0
Mouse QTL	LOC338328	338328	Gpihbp1	GenoPedia	KARG	-	protein-coding	-	-	8q24.3	8	144.366	3.98	1	7	Gpihbp1	0	0
Mouse QTL	LOC643751	643751	Cdc42	GenoPedia	KARG	-	protein-coding	-	hypothetical protein LOC643751	4p15.31	4	22.337	6.96	1	13	Cdc42	0	0
Mouse QTL	LOC728849	728849	Atrx	GenoPedia	KARG	-	protein-coding	-	-	-	.	.	.	1	9	Atrx	0	0
Mouse QTL	LPHN3	23284	Lphn3	GenoPedia	KARG	latrophilin 3	protein-coding	CIRL3|LEC3	calcium-independent alpha-latrotoxin receptor 3|latrophilin homolog 3 (cow)|lectomedin 3	4q13.1	4	62.045	575.33	1	8	Lphn3	0	0
Mouse QTL	LRIG3	121227	Lrig3	GenoPedia	KARG	leucine-rich repeats and immunoglobulin-like domains 3	protein-coding	FLJ26573|FLJ90440|KIAA3016	-	12q14.1	12	57.552	48.33	1	6	Lrig3	0	0
Mouse QTL	LYSMD3	116068	Lysmd3	GenoPedia	KARG	LysM, putative peptidoglycan-binding, domain containing 3	protein-coding	DKFZp686F0735|FLJ13542	-	5q14.3	5	89.847	14.39	1	9	Lysmd3	0	0
Mouse QTL	MAB21L1	4081	Mab21l1	GenoPedia	KARG	mab-21-like 1 (C. elegans)	protein-coding	CAGR1|FLJ10197|Nbla00126	mab-21 (C. elegans)-like 1|mab-21-like protein 1|putative protein product of Nbla00126	13q13	13	34.946	2.45	1	6	Mab21l1	0	0
Mouse QTL	MAGI1	9223	Magi1	GenoPedia	KARG	membrane associated guanylate kinase, WW and PDZ domain containing 1	protein-coding	AIP3|BAIAP1|BAP1|MAGI-1|TNRC19|WWP3	BAI1-associated protein 1|WW domain-containing protein 3|atrophin-1 interacting protein 3|membrane associated guanylate kinase inverted-1|trinucleotide repeat-containing gene 19	3p14.1	3	65.315	684.6	1	6	Magi1,Baiap1	0	0
Mouse QTL	MAP7	9053	Mtap7	GenoPedia	KARG	microtubule-associated protein 7	protein-coding	E-MAP-115|EMAP115	dJ325F22.2 (microtubule-associated protein 7 (EMAP115, E-MAP-115))	6q23.3	6	136.706	207.92	1	7	Mtap7	0	0
Mouse QTL	MAPK1	5594	Mapk1	GenoPedia	KARG	mitogen-activated protein kinase 1	protein-coding	ERK|ERK2|ERT1|MAPK2|P42MAPK|PRKM1|PRKM2|p38|p40|p41|p41mapk	extracellular signal-regulated kinase 2|extracellular signal-regulated kinase-2|mitogen-activated protein kinase 2|protein tyrosine kinase ERK2	22q11.2|22q11.21	22	20.444	108.02	1	23	Mapk1	1	1
Mouse QTL	MAPK15	225689	Mapk15	GenoPedia	KARG	mitogen-activated protein kinase 15	protein-coding	ERK7|ERK8	extracellular regulated kinase 8 delta|extracellular signal regulated kinase 8|extracellular signal-regulated kinase 8	-	8	144.87	6.12	1	10	Mapk15	0	0
Mouse QTL	MAX	4149	Max	GenoPedia	KARG	MYC associated factor X	protein-coding	MGC10775|MGC11225|MGC18164|MGC34679|MGC36767|orf1	MAX protein|helix-loop-helix zipper protein|myc-associated factor X	14q23	14	64.543	96.34	1	6	Max	0	0
Mouse QTL	MCM2	4171	Mcm2	GenoPedia	KARG	minichromosome maintenance complex component 2	protein-coding	BM28|CCNL1|CDCL1|D3S3194|KIAA0030|MGC10606|MITOTIN|cdc19	DNA replication licensing factor MCM2|MCM2 minichromosome maintenance deficient 2, mitotin|cell devision cycle-like 1|cyclin-like 1|minichromosome maintenance deficient (S. cerevisiae) 2 (mitotin)|nuclear protein BM28	3q21	3	128.8	24.03	1	7	Mcm2	0	0
Mouse QTL	MED9	55090	Med9	GenoPedia	KARG	mediator complex subunit 9	protein-coding	FLJ10193|MED25|MGC138234	mediator of RNA polymerase II transcription, subunit 9 homolog|mediator subunit 25	17p11.2	17	17.321	16.23	1	8	Med9	0	0
Mouse QTL	MEF2C	4208	Mef2c	GenoPedia	KARG	myocyte enhancer factor 2C	protein-coding	-	MADS box transcription enhancer factor 2, polypeptide C (myocyte enhancer factor 2C)	5q14	5	88.052	162.86	1	14	Mef2c	0	0
Mouse QTL	METTL2B	55798	Mettl2	GenoPedia	KARG	methyltransferase like 2B	protein-coding	FLJ11350|FLJ12760|METL|METTL2|METTL2A|PSENIP1	-	7q32.1	7	127.904	25.77	1	8	Mettl2	0	0
Mouse QTL	MEX3A	92312	2700083E18Rik	GenoPedia	KARG	mex-3 homolog A (C. elegans)	protein-coding	MEX-3A|RKHD4	MEX3A protein|ring finger and KH domain containing 4|ring finger and KH domain containing protein	1q22	1	154.308	9.96	1	11	2700083E18Rik	0	0
Mouse QTL	MGAT3	4248	Mgat3	GenoPedia	KARG	mannosyl (beta-1,4-)-glycoprotein beta-1,4-N-acetylglucosaminyltransferase	protein-coding	FLJ43371|GNT-III|GNT3|MGC141943|MGC142278	GlcNAc-T III|N-acetylglucosaminyltransferase III|N-glycosyl-oligosaccharide-glycoprotein N-acetylglucosaminyltransferase III|OTTHUMP00000042207|beta-1,4-mannosyl-glycoprotein 4-beta-N-acetylglucosaminyltransferase	22q13.1	22	38.183	32.11	1	6	Mgat3	0	0
Mouse QTL	MGAT5	4249	Mgat5	GenoPedia	KARG	mannosyl (alpha-1,6-)-glycoprotein beta-1,6-N-acetyl-glucosaminyltransferase	protein-coding	GNT-V	N-acetylglucosaminyltransferase V|alpha-1,3(6)-mannosylglycoprotein beta-1,6-N-acetyl-glucosaminyltransferase|alpha-mannoside beta-1,6-N-acetylglucosaminyltransferase	2q21	2	134.726	197.3	1	6	Mgat5	0	0
Mouse QTL	MLLT3	4300	Mllt3	GenoPedia	KARG	myeloid/lymphoid or mixed-lineage leukemia (trithorax homolog, Drosophila); translocated to, 3	protein-coding	AF9|FLJ2035|YEATS3	OTTHUMP00000045120|myeloid/lymphoid or mixed-lineage leukemia (trithorax (Drosophila) homolog); translocated to, 3	9p22	9	20.335	277.48	1	8	Mllt3	0	0
Mouse QTL	MLX	6945	Mlx	GenoPedia	KARG	MAX-like protein X	protein-coding	MAD7|MXD7|TCFL4	BigMax protein|MAX-like bHLHZIP protein|transcription factor-like 4|transcription factor-like protein 4	17q21.1	17	37.973	6.14	1	9	Mlx	0	0
Mouse QTL	MOBKL1A	92597	1110003E08Rik	GenoPedia	KARG	MOB1, Mps One Binder kinase activator-like 1A (yeast)	protein-coding	MATS2|MGC33910|MOB4A|Mob1B	MOB1, Mps One Binder kinase activator-like 1A	4q13.3	4	71.987	85.83	1	6	1110003E08Rik	0	0
Mouse QTL	MPST	4357	Mpst	GenoPedia	KARG	mercaptopyruvate sulfurtransferase	protein-coding	MGC24539|MST|TST2	3-mercaptopyruvate sulfurtransferase|OTTHUMP00000028670	22q13.1	22	35.746	10.16	1	6	Mpst	0	0
Mouse QTL	MRPS25	64432	Mrps25	GenoPedia	KARG	mitochondrial ribosomal protein S25	protein-coding	DKFZp313H0817|FLJ00023|MRP-S25|RPMS25	mitochondrial 28S ribosomal protein S25	3p25	3	15.065	16.8	1	6	Mrps25	0	0
Mouse QTL	MS4A2	2206	Ms4a2	GenoPedia	KARG	membrane-spanning 4-domains, subfamily A, member 2 (Fc fragment of IgE, high affinity I, receptor for; beta polypeptide)	protein-coding	APY|ATOPY|FCER1B|FCERI|IGEL|IGER|IGHER|MS4A1	Fc IgE receptor, beta chain|Fc epsilon receptor I beta-chain|Fc-epsilon receptor I beta-chain|IgE responsiveness (atopic)|immunoglobulin E receptor, high affinity, beta polypeptide|membrane-spanning 4-domains, subfamily A, member 2	11q13	11	59.613	9.88	1	7	Ms4a2	0	0
Mouse QTL	MSH3	4437	Msh3	GenoPedia	KARG	mutS homolog 3 (E. coli)	protein-coding	DUP|MGC163306|MGC163308|MRP1	Divergent upstream protein|Mismatch repair protein 1|mutS homolog 3	5q11-q12	5	79.986	222.34	1	6	Msh3	0	0
Mouse QTL	MTAP	4507	Mtap	GenoPedia	KARG	methylthioadenosine phosphorylase	protein-coding	MSAP|c86fus	5'-methylthioadenosine phosphorylase|MeSAdo phosphorylase	9p21	9	21.793	63.34	1	14	Mtap	0	0
Mouse QTL	MTCH2	23788	Mtch2	GenoPedia	KARG	mitochondrial carrier homolog 2 (C. elegans)	protein-coding	HSPC032	2310034D24Rik|mitochondrial carrier homolog 2	11p11.2	11	47.595	25.19	1	6	Mtch2	0	0
Mouse QTL	MTFMT	123263	Mtfmt	GenoPedia	KARG	mitochondrial methionyl-tRNA formyltransferase	protein-coding	FMT1	methionyl-tRNA formyltransferase, mitochondrial	15q22.31	15	63.082	27.12	1	6	Mtfmt	0	0
Mouse QTL	MTMR2	8898	Mtmr2	GenoPedia	KARG	myotubularin related protein 2	protein-coding	CMT4B|CMT4B1|KIAA1073	myotubularin-related protein 2	11q22	11	95.206	91.23	1	6	Mtmr2	0	0
Mouse QTL	MTMR4	9110	Mtmr4	GenoPedia	KARG	myotubularin related protein 4	protein-coding	FYVE-DSP2|KIAA0647|ZFYVE11	zinc finger, FYVE domain containing 11	17q22-q23	17	53.922	28.31	1	9	Mtmr4	0	0
Mouse QTL	MYH9	4627	Myh9	GenoPedia	KARG	myosin, heavy chain 9, non-muscle	protein-coding	DFNA17|EPSTS|FTNS|MGC104539|MHA|NMHC-II-A|NMMHCA	OTTHUMP00000028706|cellular myosin heavy chain, type A|myosin, heavy polypeptide 9, non-muscle|non-muscle myosin heavy chain|non-muscle myosin heavy polypeptide 9|nonmuscle myosin heavy chain II-A	22q13.1	22	35.007	106.66	1	6	Myh9	0	0
Mouse QTL	MYO1B	4430	Myo1b	GenoPedia	KARG	myosin IB	protein-coding	myr1	myosin-I alpha	2q12-q34	2	191.818	179.91	1	6	Myo1b	0	0
Mouse QTL	MYO6	4646	Myo6	GenoPedia	KARG	myosin VI	protein-coding	DFNA22|DFNB37|KIAA0389	-	6q13	6	76.516	166.96	1	9	Myo6	0	0
Mouse QTL	MYOC	4653	Myoc	GenoPedia	KARG	myocilin, trabecular meshwork inducible glucocorticoid response	protein-coding	GLC1A|GPOA|JOAG|JOAG1|TIGR|myocilin	myocilin|trabecular meshwork-induced glucocorticoid response protein	1q23-q24	1	169.871	17.22	1	6	Myoc	0	0
Mouse QTL	MYT1L	23040	Myt1l	GenoPedia	KARG	myelin transcription factor 1-like	protein-coding	-	-	2p25.3	2	1.772	542.16	1	6	Myt1l	0	0
Mouse QTL	NAB1	4664	Nab1	GenoPedia	KARG	NGFI-A binding protein 1 (EGR1 binding protein 1)	protein-coding	-	EGR1 binding protein 1|NGFI-A binding protein 1|NGFI-A-binding protein 1	2q32.3-q33	2	191.222	43.64	1	8	Nab1	0	0
Mouse QTL	NAGA	4668	Naga	GenoPedia	KARG	N-acetylgalactosaminidase, alpha-	protein-coding	D22S674|GALB	Acetylgalactosaminidase, alpha-N- (alpha-galactosidase B)|alpha-N-acetylgalactosaminidase	22q13-qter|22q11	22	40.784	12.39	1	8	Naga	0	0
Mouse QTL	NAV1	89796	Nav1	GenoPedia	KARG	neuron navigator 1	protein-coding	DKFZp781D0314|FLJ12560|FLJ14203|KIAA1151|MGC14961|POMFIL3|steerin-1	neuron navigator-1|pore membrane and/or filament interacting like protein 3	1q32.3	1	199.884	177.01	1	6	Nav1	0	0
Mouse QTL	NDN	4692	Ndn	GenoPedia	KARG	necdin homolog (mouse)	protein-coding	HsT16328	necdin	15q11.2-q12	15	21.482	1.9	1	7	Ndn	0	0
Mouse QTL	NEO1	4756	Neo1	GenoPedia	KARG	neogenin homolog 1 (chicken)	protein-coding	DKFZp547A066|DKFZp547B146|HsT17534|NGN	neogenin homolog 1	15q22.3-q23	15	71.132	250.91	1	6	Neo1	0	0
Mouse QTL	NFIB	4781	Nfib	GenoPedia	KARG	nuclear factor I/B	protein-coding	HMGIC/NFIB|NFI-RED|NFIB2|NFIB3	HMGIC/NFIB fusion protein|OTTHUMP00000044928	9p24.1	9	14.077	226.35	1	6	Nfib	0	0
Mouse QTL	NHLRC2	374354	Nhlrc2	GenoPedia	KARG	NHL repeat containing 2	protein-coding	DKFZp779F115|FLJ20147|FLJ25621|FLJ33312|MGC45492	1200003G01Rik|novel NHL repeat domain containing protein	10q25.3	10	115.604	54.03	1	7	Nhlrc2	0	0
Mouse QTL	NISCH	11188	Nisch	GenoPedia	KARG	nischarin	protein-coding	FLJ14425|FLJ40413|FLJ90519|I-1|IRAS|KIAA0975	I-1 receptor candidate protein|imidazoline receptor antisera selected|imidazoline receptor candidate	3p21.1	3	52.465	37.46	1	8	Nisch	0	0
Mouse QTL	NIT1	4817	Nit1	GenoPedia	KARG	nitrilase 1	protein-coding	MGC57670	-	1q21-q22	1	159.355	2.97	1	6	Nit1	0	0
Mouse QTL	NKD2	85409	Nkd2	GenoPedia	KARG	naked cuticle homolog 2 (Drosophila)	protein-coding	Naked2	Dvl-binding protein NKD2|naked cuticle homolog 2|naked cuticle-2	5p15.3	5	1.062	29.76	1	6	Nkd2	0	0
Mouse QTL	NP	4860	Pnp	GenoPedia	KARG	nucleoside phosphorylase	protein-coding	MGC117396|MGC125915|MGC125916|PNP|PRO1837|PUNP	inosine phosphorylase|purine nucleoside phosphorylase	14q13.1	14	20.007	7.63	1	8	Pnp	0	0
Mouse QTL	NPAL2	79815	Npal2	GenoPedia	KARG	NIPA-like domain containing 2	protein-coding	FLJ13955	-	8q22.2	8	99.274	102.23	1	6	Npal2,9330161F08Rik	0	0
Mouse QTL	NPY5R	4889	Npy5r	GenoPedia	KARG	neuropeptide Y receptor Y5	protein-coding	NPYR5	-	4q31-q32	4	164.485	8	1	6	Npy5r	1	0
Mouse QTL	NR2C2	7182	Nr2c2	GenoPedia	KARG	nuclear receptor subfamily 2, group C, member 2	protein-coding	TAK1|TR2R1|TR4|hTAK1	Nuclear hormone receptor TR4|TR4 nuclear hormone receptor	3p25	3	14.964	95.62	1	6	Nr2c2	0	0
Mouse QTL	NRG4	145957	Nrg4	GenoPedia	KARG	neuregulin 4	protein-coding	DKFZp779N0541|DKFZp779N1944|HRG4	heregulin 4	15q24.2	15	74.023	68.94	1	6	Nrg4	0	0
Mouse QTL	NRP1	8829	Nrp1	GenoPedia	KARG	neuropilin 1	protein-coding	CD304|DKFZp686A03134|DKFZp781F1414|NRP|VEGF165R	neuropilin-1|transmembrane receptor	10p12	10	33.506	157.41	1	8	Nrp1	0	0
Mouse QTL	NRXN2	9379	Nrxn2	GenoPedia	KARG	neurexin 2	protein-coding	FLJ40892|KIAA0921	neurexin II	11q13	11	64.13	117.01	1	8	Nrxn2	0	0
Mouse QTL	NXN	64359	Nxn	GenoPedia	KARG	nucleoredoxin	protein-coding	FLJ12614|NRX|TRG-4	nucleoredoxin 1	17p13.3	17	0.649	180.43	1	6	Nxn	0	0
Mouse QTL	OBSL1	23363	Obsl1	GenoPedia	KARG	obscurin-like 1	protein-coding	KIAA0657|MGC71026	-	2q35	2	220.124	21.43	1	11	Obsl1,AW822216	0	0
Mouse QTL	ODF2	4957	Odf2	GenoPedia	KARG	outer dense fiber of sperm tails 2	protein-coding	FLJ44866|MGC111096|MGC9034|ODF2/1|ODF2/2|ODF84	cenexin 1|outer dense fiber of sperm tails, 84-kD|outer dense fibre of sperm tails 2|sperm tail structural protein	9q34.11	9	130.258	44.81	1	6	Odf2	0	0
Mouse QTL	OGFOD2	79676	Ogfod2	GenoPedia	KARG	2-oxoglutarate and iron-dependent oxygenase domain containing 2	protein-coding	DKFZp686H15154|FLJ13491|FLJ37501|MGC120434|MGC120436	-	12q24.31	12	122.025	5.23	1	7	Ogfod2	0	0
Mouse QTL	OLA1	29789	Ola1	GenoPedia	KARG	Obg-like ATPase 1	protein-coding	DKFZp313H1942|GTPBP9|PTD004	GTP-binding protein 9 (putative)|GTP-binding protein PTD004|homologous yeast-44.2 protein	2q31.1	2	174.645	176.19	1	6	Ola1	0	0
Mouse QTL	ORAI3	93129	BC061259	GenoPedia	KARG	ORAI calcium release-activated calcium modulator 3	protein-coding	MGC13024|TMEM142C	transmembrane protein 142C	16p11.2	16	30.868	5.84	1	6	BC061259	0	0
Mouse QTL	OSGEPL1	64172	Osgepl1	GenoPedia	KARG	O-sialoglycoprotein endopeptidase-like 1	protein-coding	-	O-sialoglycoprotein endopeptidase like 1|putative sialoglycoprotease type 2	2q32.2	2	190.324	11.13	1	6	Osgepl1	0	0
Mouse QTL	OXA1L	5018	Oxa1l	GenoPedia	KARG	oxidase (cytochrome c) assembly 1-like	protein-coding	MGC133129	-	14q11.2	14	22.306	5.04	1	7	Oxa1l	0	0
Mouse QTL	OXSM	54995	4933425A18Rik	GenoPedia	KARG	3-oxoacyl-ACP synthase, mitochondrial	protein-coding	FASN2D|FLJ20604|KS	beta-ketoacyl synthase|mitochondrial beta-ketoacyl synthase	3p24.2	3	25.807	4.45	1	8	4933425A18Rik	0	0
Mouse QTL	PANK1	53354	Pank1	GenoPedia	KARG	pantothenate kinase 1	protein-coding	MGC24596|PANK|PANK1a|PANK1b	pantothenic acid kinase	10q23.31	10	91.333	62.47	1	6	Pank1	0	0
Mouse QTL	PBX1	5087	Pbx1	GenoPedia	KARG	pre-B-cell leukemia homeobox 1	protein-coding	DKFZp686B09108|MGC126627	Pre-B cell leukemia transcription factor-1|pre-B-cell leukemia transcription factor 1	1q23	1	162.796	287.37	1	10	Pbx1,2310056B04Rik	0	0
Mouse QTL	PBX3	5090	Pbx3	GenoPedia	KARG	pre-B-cell leukemia homeobox 3	protein-coding	-	OTTHUMP00000064213|pre-B-cell leukemia transcription factor 3	9q33-q34	9	127.549	219.99	1	7	Pbx3	0	0
Mouse QTL	PDHA2	5161	Pdha2	GenoPedia	KARG	pyruvate dehydrogenase (lipoamide) alpha 2	protein-coding	MGC149517|MGC149518|PDHAL	pyruvate dehydrogenase, E1-alpha polypeptide, testis specific	4q22-q23	4	96.98	1.38	1	7	Pdha2	0	0
Mouse QTL	PECR	55825	Pecr	GenoPedia	KARG	peroxisomal trans-2-enoyl-CoA reductase	protein-coding	HSA250303|TERP	peroxisomal trans 2-enoyl CoA reductase|putative short chain alcohol dehydrogenase	2q35	2	216.611	43.42	1	6	Pecr	0	0
Mouse QTL	PFTK1	5218	Pftk1	GenoPedia	KARG	PFTAIRE protein kinase 1	protein-coding	KIAA0834|PFTAIRE1	-	7q21-q22	7	90.177	501.19	1	7	Pftk1	0	0
Mouse QTL	PGPEP1	54858	Pgpep1	GenoPedia	KARG	pyroglutamyl-peptidase I	protein-coding	FLJ20208|MGC10812|PGP|PGP-I|PGPI|Pcp	5-oxoprolyl-peptidase|pyrrolidone-carboxylate peptidase	19p13.11	19	18.312	25.71	1	6	Pgpep1	0	0
Mouse QTL	PHB	5245	Phb	GenoPedia	KARG	prohibitin	protein-coding	-	-	17q21	17	44.836	10.82	1	7	Phb	0	0
Mouse QTL	PHC2	1912	Phc2	GenoPedia	KARG	polyhomeotic homolog 2 (Drosophila)	protein-coding	EDR2|HPH2|MGC163502|PH2	early development regulator 2 (homolog of polyhomeotic 2)|early development regulator 2-like|polyhomeotic 2|polyhomeotic-like 2	1p34.3	1	33.562	51.97	1	6	Phc2	0	0
Mouse QTL	PHF12	57649	Phf12	GenoPedia	KARG	PHD finger protein 12	protein-coding	FLJ34122|KIAA1523|MGC131914|PF1	PHD zinc finger transcription factor	17q11.2	17	24.256	46.24	1	6	Phf12	0	0
Mouse QTL	PHGDH	26227	Phgdh	GenoPedia	KARG	phosphoglycerate dehydrogenase	protein-coding	3-PGDH|3PGDH|MGC3017|PDG|PGAD|PGD|PGDH|SERA	3-phosphoglycerate dehydrogenase	1p12	1	120.056	32.33	1	8	Phgdh	0	0
Mouse QTL	PHYH	5264	Phyh	GenoPedia	KARG	phytanoyl-CoA 2-hydroxylase	protein-coding	LN1|LNAP1|PAHX|PHYH1|RD	phytanic acid oxidase|phytanoil-CoA alpha hydroxylase|phytanoyl-CoA 2 oxoglutarate dioxygenase|phytanoyl-CoA alpha-hydroxylase|phytanoyl-CoA dioxygenase, peroxisomal|phytanoyl-CoA hydroxylase (Refsum disease)	10pter-p11.2	10	13.36	22.3	1	9	Phyh	0	0
Mouse QTL	PLEC1	5339	Plec1	GenoPedia	KARG	plectin 1, intermediate filament binding protein 500kDa	protein-coding	EBS1|EBSO|HD1|PCN|PLEC1b|PLTN	epidermolysis bullosa simplex 1 (Ogna)|hemidesmosomal protein 1|plectin 1|plectin 1, intermediate filament binding protein, 500kD	8q24	8	145.061	60.22	1	7	Plec1	0	0
Mouse QTL	PLXNA2	5362	Plxna2	GenoPedia	KARG	plexin A2	protein-coding	FLJ11751|FLJ30634|KIAA0463|OCT|PLXN2	OTTHUMP00000063730|plexin 2|plexin-A2|semaphorin receptor OCT|transmembrane protein OCT	1q32.2	1	206.267	216.9	1	8	Plxna2	0	0
Mouse QTL	PNLIPRP2	5408	Pnliprp2	GenoPedia	KARG	pancreatic lipase-related protein 2	protein-coding	PLRP2	-	10q25.3	10	118.371	23.84	1	11	Pnliprp2	0	0
Mouse QTL	POLDIP3	84271	Poldip3	GenoPedia	KARG	polymerase (DNA-directed), delta interacting protein 3	protein-coding	KIAA1649|PDIP46|SKAR	DNA polymerase delta interacting protein 3|OTTHUMP00000028521|RNA-binding protein P46|S6K1 Aly/REF-like target|polymerase delta interacting protein 46	22q13.2	22	41.31	31.24	1	6	Poldip3	0	0
Mouse QTL	POLR2F	5435	Polr2f	GenoPedia	KARG	polymerase (RNA) II (DNA directed) polypeptide F	protein-coding	HRBP14.4|RPABC2|RPB6|hRPB14.4|hsRPB6	DNA directed RNA polymerase II 14.4 kda polypeptide|DNA directed RNA polymerase II polypeptide F	22q13.1	22	36.68	14.09	1	6	Polr2f,1810060D16Rik	0	0
Mouse QTL	POMC	5443	Pomc1	GenoPedia	KARG	proopiomelanocortin (adrenocorticotropin/ beta-lipotropin/ alpha-melanocyte stimulating hormone/ beta-melanocyte stimulating hormone/ beta-endorphin)	protein-coding	ACTH|CLIP|LPH|MSH|NPP|POC	adrenocorticotropic hormone|adrenocorticotropin|alpha-MSH|alpha-melanocyte-stimulating hormone|beta-LPH|beta-MSH|beta-endorphin|beta-melanocyte-stimulating hormone|corticotropin|corticotropin-like intermediary peptide|corticotropin-lipotrop	2p23.3	2	25.237	7.66	1	11	Pomc1	1	1
Mouse QTL	PPM1E	22843	Ppm1e	GenoPedia	KARG	protein phosphatase 1E (PP2C domain containing)	protein-coding	DKFZp781F1422|KIAA1072|POPX1|PP2CH	partner of PIX 1|protein phosphatase 1E	17q22	17	54.188	229.09	1	7	Ppm1e	0	0
Mouse QTL	PRDM16	63976	Prdm16	GenoPedia	KARG	PR domain containing 16	protein-coding	KIAA1675|MEL1|PFM13	MDS1/EVI1-like|PR-domain zinc finger protein 16|transcription factor MEL1	1p36.23-p33	1	2.976	369.44	1	7	Prdm16	0	0
Mouse QTL	PRKAG3	53632	Prkag3	GenoPedia	KARG	protein kinase, AMP-activated, gamma 3 non-catalytic subunit	protein-coding	AMPKG3	5'-AMP-activated protein kinase, gamma-3 subunit|AMP-activated protein kinase, non-catalytic gamma-3 subunit|AMPK gamma-3 chain	2q35	2	219.395	9.41	1	6	Prkag3	0	0
Mouse QTL	PROK2	60675	Prok2	GenoPedia	KARG	prokineticin 2	protein-coding	BV8|KAL4|MIT1|PK2	-	3p21.1	3	71.903	13.41	1	6	Prok2	0	0
Mouse QTL	PTDSS2	81490	Ptdss2	GenoPedia	KARG	phosphatidylserine synthase 2	protein-coding	PSS2	-	11p15	11	0.44	41.11	1	9	Ptdss2	0	0
Mouse QTL	PTK2	5747	Ptk2	GenoPedia	KARG	PTK2 protein tyrosine kinase 2	protein-coding	FADK|FAK|FAK1|pp125FAK	focal adhesion kinase 1	8q24-qter	8	141.738	342.83	1	9	Ptk2	0	1
Mouse QTL	PTPLAD1	51495	Ptplad1	GenoPedia	KARG	protein tyrosine phosphatase-like A domain containing 1	protein-coding	B-IND1|FLJ90376|HSPC121	butyrate-induced protein 1|butyrate-induced transcript 1	15q22.2	15	63.61	46.33	1	9	Ptplad1	0	0
Mouse QTL	PVRL3	25945	Pvrl3	GenoPedia	KARG	poliovirus receptor-related 3	protein-coding	CD113|CDw113|DKFZP566B0846|FLJ90624|PPR3|PRR3|PVRR3|nectin-3	nectin 3	3q13	3	112.274	62.2	1	7	Pvrl3	0	0
Mouse QTL	PXN	5829	Pxn	GenoPedia	KARG	paxillin	protein-coding	FLJ16691	-	12q24.31	12	119.133	55.25	1	6	Pxn	0	0
Mouse QTL	QKI	9444	Qk	GenoPedia	KARG	quaking homolog, KH domain RNA binding (mouse)	protein-coding	DKFZp586I0923|Hqk|QK|QK3	RNA binding protein HQK|homolog of mouse quaking QKI (KH domain RNA binding protein)|quaking homolog, KH domain RNA binding	6q26-q27	6	163.756	159.22	1	7	Qk	0	0
Mouse QTL	R3HCC1	203069	1700020M16Rik	GenoPedia	KARG	R3H domain and coiled-coil containing 1	protein-coding	DKFZp564N123	-	8p21.3	8	23.201	8.34	1	9	1700020M16Rik	0	0
Mouse QTL	RAB11FIP3	9727	Rab11fip3	GenoPedia	KARG	RAB11 family interacting protein 3 (class II)	protein-coding	KIAA0665|Rab11-FIP3	PAC196A12.1|eferin|rab11-family interacting protein 3	16p13.3	16	0.416	96.81	1	6	Rab11fip3	0	0
Mouse QTL	RAB3A	5864	Rab3a	GenoPedia	KARG	RAB3A, member RAS oncogene family	protein-coding	-	RAS-associated protein RAB3A	19p13.2	19	18.169	7.23	1	6	Rab3a	0	0
Mouse QTL	RAD1	5810	Rad1	GenoPedia	KARG	RAD1 homolog (S. pombe)	protein-coding	HRAD1|REC1	DNA repair exonuclease REC1|RAD1 homolog|Rad1-like DNA damage checkpoint|cell cycle checkpoint protein Hrad1|checkpoint control protein HRAD1|exonuclease homolog RAD1	5p13.2	5	34.941	13.02	1	10	Rad1	0	0
Mouse QTL	RAD21	5885	Rad21	GenoPedia	KARG	RAD21 homolog (S. pombe)	protein-coding	FLJ25655|FLJ40596|HR21|HRAD21|KIAA0078|MCD1|NXP1|SCC1|hHR21	RAD21 homolog|nuclear matrix protein 1|protein involved in DNA double-strand break repair	8q24	8	117.927	28.83	1	7	Rad21	0	0
Mouse QTL	RALA	5898	Rala	GenoPedia	KARG	v-ral simian leukemia viral oncogene homolog A (ras related)	protein-coding	MGC48949|RAL	RAS-like protein A|Ras family small GTP binding protein RALA|Ras-related protein Ral-A|ras related v-ral simian leukemia viral oncogene homolog A	7p15-p13	7	39.63	84.56	1	6	Rala	0	0
Mouse QTL	RAPGEF4	11069	Rapgef4	GenoPedia	KARG	Rap guanine nucleotide exchange factor (GEF) 4	protein-coding	CAMP-GEFII|CGEF2|EPAC2|Nbla00496	RAP guanine-nucleotide-exchange factor (GEF) 4|cAMP-regulated guanine nucleotide exchange factor II|exchange protein directly activated by cAMP 2|putative protein product of Nbla00496	2q31-q32	2	173.309	317.01	1	8	Rapgef4	0	0
Mouse QTL	RECQL	5965	Recql	GenoPedia	KARG	RecQ protein-like (DNA helicase Q1-like)	protein-coding	RECQL1|RecQ1	ATP-dependent DNA helicase Q1|DNA helicase Q1-like|RecQ protein-like	12p12	12	21.514	31.83	1	7	Recql	0	0
Mouse QTL	RFWD2	64326	Rfwd2	GenoPedia	KARG	ring finger and WD repeat domain 2	protein-coding	COP1|FLJ10416|RNF200	OTTHUMP00000060611|constitutive photomorphogenic protein (COP1)|putative ubiquitin ligase COP1	1q25.1-q25.2	1	174.181	262.4	1	6	Rfwd2,AI316802	0	0
Mouse QTL	RFXDC2	64864	Rfxdc2	GenoPedia	KARG	regulatory factor X domain containing 2	protein-coding	FLJ12994|FLJ21104|MGC131836	-	15q21.3	15	54.167	102.65	1	9	Rfxdc2	0	0
Mouse QTL	RGS9	8787	Rgs9	GenoPedia	KARG	regulator of G-protein signaling 9	protein-coding	MGC111763|MGC26458|PERRS|RGS9L	regulator of G protein signalling 9|regulator of G protein signalling 9L|regulator of G-protein signaling 9L|regulator of G-protein signalling 9	17q23-q24	17	60.615	38.99	1	6	Rgs9	0	0
Mouse QTL	RHOBTB3	22836	Rhobtb3	GenoPedia	KARG	Rho-related BTB domain containing 3	protein-coding	KIAA0878	rho-related BTB domain containing 3	5q15	5	95.093	63.78	1	10	Rhobtb3	0	0
Mouse QTL	RIF1	55183	Rif1	GenoPedia	KARG	RAP1 interacting factor homolog (yeast)	protein-coding	DKFZp781N1478|FLJ12870	RAP1 interacting factor 1|Rap1 interacting factor 1	2q23.3	2	151.975	65.99	1	6	Rif1	0	0
Mouse QTL	RIMS3	9783	Rims3	GenoPedia	KARG	regulating synaptic membrane exocytosis 3	protein-coding	KIAA0237|NIM3|RIM3	Rab-3 interacting molecule 3	1pter-p22.2	1	40.859	44.98	1	6	Rims3	0	0
Mouse QTL	RNF10	9921	Rnf10	GenoPedia	KARG	ring finger protein 10	protein-coding	KIAA0262|MGC126758|MGC126764|RIE2	-	12q24.31	12	119.457	43.2	1	7	Rnf10	0	0
Mouse QTL	RNF25	64320	Rnf25	GenoPedia	KARG	ring finger protein 25	protein-coding	AO7|FLJ13906	ring finger protein AO7	2q35	2	219.237	8.19	1	6	Rnf25	0	0
Mouse QTL	RNF4	6047	Rnf4	GenoPedia	KARG	ring finger protein 4	protein-coding	RES4-26|SNURF	small nuclear RING finger protein	4p16.3	4	2.441	46.78	1	12	Rnf4	0	0
Mouse QTL	RNMT	8731	Rnmt	GenoPedia	KARG	RNA (guanine-7-) methyltransferase	protein-coding	DKFZp686H1252|KIAA0398|MET|RG7MT1|hCMT1c	mRNA (guanine-7-)methyltransferase	18p11.22-p11.23	18	13.717	37.85	1	7	Rnmt	0	0
Mouse QTL	ROR1	4919	Ror1	GenoPedia	KARG	receptor tyrosine kinase-like orphan receptor 1	protein-coding	MGC99659|NTRKR1|dJ537F10.1	neurotrophic tyrosine kinase receptor-related 1	1p32-p31	1	64.012	404.99	1	6	Ror1	0	0
Mouse QTL	RORA	6095	Rora	GenoPedia	KARG	RAR-related orphan receptor A	protein-coding	MGC119326|MGC119329|NR1F1|ROR1|ROR2|ROR3|RZRA	RAR-related orphan receptor alpha|ROR-alpha|retinoic acid receptor-related orphan receptor alpha|transcription factor RZR-alpha	15q21-q22	15	58.577	732.04	1	6	Rora	0	0
Mouse QTL	RP11-35N6.1	54886	E130309F12Rik	GenoPedia	KARG	-	protein-coding	MGC26189|PRG-3	lipid phosphate phosphatase-related protein type 1	9q31.1	9	102.831	296.39	1	6	E130309F12Rik	0	0
Mouse QTL	RP3-355C18.2	164714	1700019P01Rik	GenoPedia	KARG	-	protein-coding	LOC164714	OTTHUMP00000028514|hypothetical protein LOC164714	22q13.33	22	48.799	36.05	1	7	1700019P01Rik	0	0
Mouse QTL	RP5-1022P6.2	56261	Prei4	GenoPedia	KARG	-	protein-coding	FLJ11085|KIAA1434|MGC26147|PREI4	hypothetical protein LOC56261|preimplantation protein 4	20p12.3	20	5.475	64.38	1	6	Prei4,2310032D16Rik	0	0
Mouse QTL	RPL18	6141	Rpl18	GenoPedia	KARG	ribosomal protein L18	protein-coding	-	60S ribosomal protein L18	19q13	19	53.81	3.85	1	6	Rpl18	0	0
Mouse QTL	RPL3	6122	Rpl3	GenoPedia	KARG	ribosomal protein L3	protein-coding	MGC104284|TARBP-B	60S ribosomal protein L3|HIV-1 TAR RNA-binding protein B|OTTHUMP00000028935|ribosomal protein L3, isoform a	22q13	22	38.039	6.78	1	19	Rpl3	0	0
Mouse QTL	RPL30	6156	Rpl30	GenoPedia	KARG	ribosomal protein L30	protein-coding	-	60S ribosomal protein L30	8q22	8	99.123	3.83	1	6	Rpl30	0	0
Mouse QTL	RQCD1	9125	Rqcd1	GenoPedia	KARG	RCD1 required for cell differentiation1 homolog (S. pombe)	protein-coding	CNOT9|RCD1|RCD1+	RCD1 required for cell differentiation1 homolog|protein involved in sexual development|rcd1 (required for cell differentiation, S.pombe) homolog 1	2q35	2	219.142	25.32	1	6	Rqcd1	0	0
Mouse QTL	RRM2B	50484	Rrm2b	GenoPedia	KARG	ribonucleotide reductase M2 B (TP53 inducible)	protein-coding	DKFZp686M05248|MGC102856|MGC42116|p53R2	p53-inducible ribonucleotide reductase small subunit 2 homolog|p53-inducible ribonucleotide reductase small subunit 2 long form|p53-inducible ribonucleotide reductase small subunit 2 short form gamma	8q23.1	8	103.286	34.62	1	6	Rrm2b	0	0
Mouse QTL	RTN2	6253	Rtn2	GenoPedia	KARG	reticulon 2	protein-coding	NSP2|NSPL1	NSP-like protein 1|Neuroendocrine-specific protein-like 1	19q13.32	19	50.68	11.76	1	7	Rtn2	0	0
Mouse QTL	RUFY2	55680	Rufy2	GenoPedia	KARG	RUN and FYVE domain containing 2	protein-coding	FLJ10063|KIAA1537|RABIP4R|ZFYVE13	OTTHUMP00000060743|RUN and FYVE domain-containing 2|Run- and FYVE-domain containing protein|antigen MU-RMS-40.17	10q21.3	10	69.771	66.16	1	6	Rufy2	0	0
Mouse QTL	S100A10	6281	S100a10	GenoPedia	KARG	S100 calcium binding protein A10	protein-coding	42C|ANX2L|ANX2LG|CAL1L|CLP11|Ca[1]|GP11|MGC111133|P11|p10	S100 calcium binding protein A10 (annexin II ligand, calpactin I, light polypeptide (p11))|S100 calcium-binding protein A10 (annexin II ligand, calpactin I, light polypeptide (p11))|annexin II ligand, calpactin I, light polypeptide	1q21	1	150.222	21.02	1	6	S100a10	0	0
Mouse QTL	SATB1	6304	Satb1	GenoPedia	KARG	SATB homeobox 1	protein-coding	-	DNA-binding protein SATB1|special AT-rich sequence binding protein 1|special AT-rich sequence binding protein 1 (binds to nuclear matrix/scaffold-associating DNA's)	3p23	3	18.364	75.91	1	6	Satb1	0	0
Mouse QTL	SDK2	54549	Sdk2	GenoPedia	KARG	sidekick homolog 2 (chicken)	protein-coding	FLJ10832|KIAA1514	Drosophila sidekick-like|chicken sidekick 2-like|sidekick 2	17q25.1	17	68.845	100.4	1	8	Sdk2	0	0
Mouse QTL	SEH1L	81929	Seh1l	GenoPedia	KARG	SEH1-like (S. cerevisiae)	protein-coding	SEC13L|SEH1A|SEH1B|Seh1	nucleoporin Seh1|sec13 like protein|sec13-like protein	18p11.21	18	12.938	39.55	1	7	Seh1l	0	0
Mouse QTL	SFRS15	57466	AA517739	GenoPedia	KARG	splicing factor, arginine/serine-rich 15	protein-coding	DKFZP434E098|FLJ23364|KIAA1172|SCAF4|SRA4	pre-mRNA splicing SR protein rA4	21q22.1	21	31.965	60.72	1	7	AA517739	0	0
Mouse QTL	SGK3	23678	Sgk3	GenoPedia	KARG	serum/glucocorticoid regulated kinase family, member 3	protein-coding	CISK|DKFZp781N0293|SGK2|SGKL	cytokine-independent survival kinase|serum/glucocorticoid regulated kinase 3|serum/glucocorticoid regulated kinase-like	8q12.3-q13.1	8	67.787	149.37	1	7	Sgk3	0	0
Mouse QTL	SH2D1B	117157	Sh2d1b1	GenoPedia	KARG	SH2 domain containing 1B	protein-coding	EAT2	SH2 domain-containing molecule EAT2	1q23.3	1	160.632	16.87	1	6	Sh2d1b1	0	0
Mouse QTL	SH2D3C	10044	Sh2d3c	GenoPedia	KARG	SH2 domain containing 3C	protein-coding	CHAT|FLJ39664|NSP3|PRO34088	SH2 domain-containing 3C|novel SH2-containing protein 3	9q34.11	9	129.54	40.31	1	7	Sh2d3c	0	0
Mouse QTL	SH3BGRL	6451	Sh3bgrl	GenoPedia	KARG	SH3 domain binding glutamic acid-rich protein like	protein-coding	MGC117402|SH3BGR	SH3-binding domain glutamic acid-rich protein like	Xq13.3	X	80.344	96.42	1	11	Sh3bgrl	0	0
Mouse QTL	SH3KBP1	30011	Sh3kbp1	GenoPedia	KARG	SH3-domain kinase binding protein 1	protein-coding	CIN85|GIG10|MIG18	OTTHUMP00000061480|c-Cbl-interacting protein|migration-inducing gene 18 protein	Xp22.1-p21.3	X	19.463	352.2	1	9	Sh3kbp1	0	0
Mouse QTL	SIRT5	23408	Sirt5	GenoPedia	KARG	sirtuin (silent mating type information regulation 2 homolog) 5 (S. cerevisiae)	protein-coding	SIR2L5	silent mating type information regulation 2, S.cerevisiae, homolog 5|sir2-like 5|sirtuin 5|sirtuin type 5	6p23	6	13.683	37.69	1	6	Sirt5	0	0
Mouse QTL	SLC11A1	6556	Slc11a1	GenoPedia	KARG	solute carrier family 11 (proton-coupled divalent metal ion transporters), member 1	protein-coding	LSH|NRAMP|NRAMP1	natural resistance-associated macrophage protein 1|solute carrier family 11 (sodium/phosphate symporters), member 1	2q35	2	218.955	13.58	1	6	Slc11a1	0	0
Mouse QTL	SLC22A25	387601	mOAT6-L	GenoPedia	KARG	solute carrier family 22, member 25	protein-coding	HIMTP|MGC120420|UST6	putative UST1-like organic anion transporter	11q12.3	11	62.688	65.83	1	6	mOAT6-L	0	0
Mouse QTL	SLC23A3	151295	Slc23a3	GenoPedia	KARG	solute carrier family 23 (nucleobase transporters), member 3	protein-coding	E2BP3|FLJ31168|SVCT3|Yspl1	E2-binding protein 3	2q35	2	219.734	8.53	1	6	Slc23a3	0	0
Mouse QTL	SLC4A3	6508	Slc4a3	GenoPedia	KARG	solute carrier family 4, anion exchanger, member 3	protein-coding	AE3|SLC2C	Anion exchanger 3, neuronal	2q36	2	220.201	14.41	1	6	Slc4a3,A930038D23Rik	0	0
Mouse QTL	SMCR7	125170	Smcr7	GenoPedia	KARG	Smith-Magenis syndrome chromosome region, candidate 7	protein-coding	MGC23130	-	17p11.2	17	18.105	5.23	1	7	Smcr7	0	0
Mouse QTL	SMURF1	57154	Smurf1	GenoPedia	KARG	SMAD specific E3 ubiquitin protein ligase 1	protein-coding	KIAA1625	E3 ubiquitin ligase SMURF1|Smad ubiquitination regulatory factor 1|Smad-specific E3 ubiquitin ligase 1	7q22.1	7	98.463	116.66	1	6	Smurf1	0	0
Mouse QTL	SMYD3	64754	Smyd3	GenoPedia	KARG	SET and MYND domain containing 3	protein-coding	FLJ21080|MGC104324|ZMYND1|ZNFN3A1|bA74P14.1	bA74P14.1 (novel protein)|zinc finger protein, subfamily 3A (MYND domain containing), 1|zinc finger, MYND domain containing 1	1q44	1	243.979	668.07	1	6	Smyd3	0	0
Mouse QTL	SNX19	399979	Snx19	GenoPedia	KARG	sorting nexin 19	protein-coding	CHET8|DKFZp667I205|KIAA0254	-	11q25	11	130.251	40.59	1	6	Snx19	0	0
Mouse QTL	SOCS5	9655	Socs5	GenoPedia	KARG	suppressor of cytokine signaling 5	protein-coding	CIS6|CISH6|Cish5|KIAA0671|SOCS-5	cytokine-inducible SH2 protein 6	2p21	2	46.78	63.83	1	7	Socs5	0	0
Mouse QTL	SOCS7	30837	Socs7	GenoPedia	KARG	suppressor of cytokine signaling 7	protein-coding	NAP4	Nck, Ash and phospholipase C binding protein	17q12	17	33.762	48.01	1	6	Socs7	0	0
Mouse QTL	SRD5A1	6715	Srd5a1	GenoPedia	KARG	steroid-5-alpha-reductase, alpha polypeptide 1 (3-oxo-5 alpha-steroid delta 4-dehydrogenase alpha 1)	protein-coding	-	3-oxo-5 alpha-steroid delta 4-dehydrogenase alpha 1|5-alpha reductase|steroid 5-alpha-reductase type I|steroid-5-alpha-reductase 1	5p15	5	6.687	36.11	1	6	Srd5a1	0	0
Mouse QTL	SRR	63826	Srr	GenoPedia	KARG	serine racemase	protein-coding	ILV1|ISO1	-	17p13	17	2.154	21.31	1	14	Srr	0	0
Mouse QTL	SSBP2	23635	Ssbp2	GenoPedia	KARG	single-stranded DNA binding protein 2	protein-coding	DKFZp686F03273|HSPC116	single-stranded DNA-binding protein 2	5q14.1	5	80.751	331.4	1	6	Ssbp2	0	0
Mouse QTL	SSBP4	170463	Ssbp4	GenoPedia	KARG	single stranded DNA binding protein 4	protein-coding	MGC3181	-	19p13.1	19	18.391	15.32	1	6	Ssbp4	0	0
Mouse QTL	ST13	6767	St13	GenoPedia	KARG	suppression of tumorigenicity 13 (colon carcinoma) (Hsp70 interacting protein)	protein-coding	AAG2|FAM10A1|FAM10A4|FLJ27260|HIP|HOP|HSPABP|HSPABP1|MGC129952|P48|PRO0786|SNC6	Hsp70-interacting protein|OTTHUMP00000028873|aging-associated protein 2|heat shock 70kD protein binding protein|progesterone receptor-associated p48 protein|putative tumor suppressor ST13	22q13.2	22	39.551	32.09	1	7	St13	0	0
Mouse QTL	STAG1	10274	Stag1	GenoPedia	KARG	stromal antigen 1	protein-coding	DKFZp781D1416|SA1	SCC3 homolog 1|nuclear protein stromal antigen 1	3q22.3	3	137.539	415.25	1	11	Stag1	0	0
Mouse QTL	STAR	6770	Star	GenoPedia	KARG	steroidogenic acute regulatory protein	protein-coding	STARD1	START domain containing 1|StAR-related lipid transfer (START) domain containing 1|cholesterol trafficker|mitochondrial steroid acute regulatory protein|steroid acute regulatory protein|steroidogenic acute regulator	8p11.2	8	38.119	8.38	1	15	Star	0	0
Mouse QTL	STAT1	6772	Stat1	GenoPedia	KARG	signal transducer and activator of transcription 1, 91kDa	protein-coding	DKFZp686B04100|ISGF-3|STAT91	signal transducer and activator of transcription 1|signal transducer and activator of transcription-1|transcription factor ISGF-3 components p91/p84	2q32.2	2	191.542	45.06	1	8	Stat1	0	0
Mouse QTL	STK11IP	114790	Stk11ip	GenoPedia	KARG	serine/threonine kinase 11 interacting protein	protein-coding	KIAA1898|LIP1|LKB1IP|STK11IP1	LKB1 interacting protein|STK11 interacting protein	2q35	2	220.171	18.58	1	7	Stk11ip	0	0
Mouse QTL	STK16	8576	Stk16	GenoPedia	KARG	serine/threonine kinase 16	protein-coding	FLJ39635|KRCT|MPSK|PKL12|TSF1	protein kinase expressed in day 12 fetal liver	2q34-q37	2	219.818	3.44	1	6	Stk16	0	0
Mouse QTL	STK36	27148	Stk36	GenoPedia	KARG	serine/threonine kinase 36, fused homolog (Drosophila)	protein-coding	DKFZp434N0223|FU|KIAA1278	fused|serine/threonine kinase 36	2q35	2	219.245	30.63	1	7	Stk36	0	0
Mouse QTL	SUPT4H1	6827	Supt4h1	GenoPedia	KARG	suppressor of Ty 4 homolog 1 (S. cerevisiae)	protein-coding	SPT4H|SUPT4H	suppressor of Ty 4 homolog 1	17q21-q23	17	53.778	7.02	1	6	Supt4h1	0	0
Mouse QTL	SYPL1	6856	Sypl	GenoPedia	KARG	synaptophysin-like 1	protein-coding	H-SP1|SYPL	pantophysin|synaptophysin-like protein	7q22.2	7	105.518	22.11	1	8	Sypl	0	0
Mouse QTL	TBC1D7	51256	Tbc1d7	GenoPedia	KARG	TBC1 domain family, member 7	protein-coding	DKFZp686N2317|FLJ32666|PIG51|TBC7|dJ257A7.3	OTTHUMP00000039297	6p24.1	6	13.413	23.43	1	7	Tbc1d7	0	0
Mouse QTL	TCERG1	10915	Tcerg1	GenoPedia	KARG	transcription elongation regulator 1	protein-coding	CA150|MGC133200|TAF2S	TATA box binding protein (TBP)-associated factor, RNA polymerase II, S, 150kD|TATA box-binding protein-associated factor 2S|co-activator of 150 kDa|transcription factor CA150	5q31	5	145.807	64.18	1	11	Tcerg1	0	0
Mouse QTL	TDG	6996	Tdg	GenoPedia	KARG	thymine-DNA glycosylase	protein-coding	-	-	12q24.1	12	102.884	23.04	1	6	Tdg	0	0
Mouse QTL	TEX13B	56156	Tex13	GenoPedia	KARG	testis expressed 13B	protein-coding	TGC3B|TSGA5	testis expressed sequence 13B	Xq22.3	X	107.111	1.51	1	6	Tex13	0	0
Mouse QTL	TEX2	55852	Tex2	GenoPedia	KARG	testis expressed 2	protein-coding	DKFZp781G0721|HT008|KIAA1738|TMEM96	testis expressed sequence 2|transmembrane protein 96|uncharacterized hypothalamus protein HT008	17q23.3	17	59.579	115.86	1	9	Tex2	0	0
Mouse QTL	TFDP2	7029	Tfdp2	GenoPedia	KARG	transcription factor Dp-2 (E2F dimerization partner 2)	protein-coding	DP2|Dp-2	-	3q23	3	143.153	77.11	1	6	Tfdp2	0	0
Mouse QTL	TGIF2	60436	Tgif2	GenoPedia	KARG	TGFB-induced factor homeobox 2	protein-coding	-	5'-TG-3' interacting factor 2|TGF(beta)-induced transcription factor 2|TGFB-induced factor 2 (TALE family homeobox)|homeobox protein TGIF2|transcription growth factor-beta-induced factor 2	20q11.2-q12	20	34.635	20.33	1	7	Tgif2	0	0
Mouse QTL	THUMPD3	25917	Thumpd3	GenoPedia	KARG	THUMP domain containing 3	protein-coding	DKFZP434F091	-	3p25.3	3	9.38	22.68	1	6	Thumpd3	0	0
Mouse QTL	TMBIM1	64114	Tmbim1	GenoPedia	KARG	transmembrane BAX inhibitor motif containing 1	protein-coding	MST100|MSTP100|PP1201|RECS1	-	2p24.3-p24.1	2	218.847	18.36	1	6	Tmbim1	0	0
Mouse QTL	TMEM161B	153396	2810446P07Rik	GenoPedia	KARG	transmembrane protein 161B	protein-coding	FLB3342|MGC33214|PRO1313	-	5q14.3	5	87.516	83.97	1	8	2810446P07Rik	0	0
Mouse QTL	TMEM18	129787	Tmem18	GenoPedia	KARG	transmembrane protein 18	protein-coding	DKFZp434C1714	-	2p25.3	2	0.658	9.47	1	10	Tmem18	0	0
Mouse QTL	TMEM19	55266	Tmem19	GenoPedia	KARG	transmembrane protein 19	protein-coding	FLJ10936	-	12q21.1	12	70.366	17.11	1	9	Tmem19	0	0
Mouse QTL	TMEM198	130612	Tmem198	GenoPedia	KARG	transmembrane protein 198	protein-coding	FLJ41180|MGC99813	-	2q35	2	220.117	6.57	1	9	Tmem198,A230078I05Rik	0	0
Mouse QTL	TMEM43	79188	Tmem43	GenoPedia	KARG	transmembrane protein 43	protein-coding	DKFZp586G1919|MGC3222	-	3p25.1	3	14.142	18.63	1	8	Tmem43	0	0
Mouse QTL	TMEM5	10329	Tmem5	GenoPedia	KARG	transmembrane protein 5	protein-coding	HP10481	putative type II membrane protein	12q14.2	12	62.46	29.25	1	10	Tmem5	0	0
Mouse QTL	TNPO1	3842	Tnpo1	GenoPedia	KARG	transportin 1	protein-coding	IPO2|KPNB2|MIP|MIP1|TRN	M9 region interaction protein|importin beta 2|karyopherin (importin) beta 2	5q13.2	5	72.148	92.29	1	6	Tnpo1	0	0
Mouse QTL	TP53	7157	Trp53	GenoPedia	KARG	tumor protein p53	protein-coding	LFS1|TRP53|p53	p53 tumor suppressor|tumor protein p53 (Li-Fraumeni syndrome)	17p13.1	17	7.512	19.18	1	11	Trp53	0	0
Mouse QTL	TPMT	7172	Tpmt	GenoPedia	KARG	thiopurine S-methyltransferase	protein-coding	-	S-adenosyl-L-methionine:thiopurine S-methyltransferase|thiopurine methyltransferase	6p22.3	6	18.237	26.83	1	6	Tpmt	0	0
Mouse QTL	TPPP3	51673	Tppp3	GenoPedia	KARG	tubulin polymerization-promoting protein family member 3	protein-coding	CGI-38|p20|p25gamma	brain specific protein	16q22.1	16	65.981	3.71	1	6	Tppp3	0	0
Mouse QTL	TPRG1	285386	5430420C16Rik	GenoPedia	KARG	tumor protein p63 regulated 1	protein-coding	FAM79B|FLJ41238|FLJ43694|MGC126599|MGC126601	family with sequence similarity 79, member B	3q28	3	190.372	151.51	1	6	5430420C16Rik	0	0
Mouse QTL	TRABD	80305	Trabd	GenoPedia	KARG	TraB domain containing	protein-coding	LP6054|MGC110928|PP2447	OTTHUMP00000028551	22q13.33	22	48.966	13.67	1	7	Trabd,5730502D15Rik	0	0
Mouse QTL	TREM1	54210	Trem1	GenoPedia	KARG	triggering receptor expressed on myeloid cells 1	protein-coding	TREM-1	triggering-receptor TREM1	6p21.1	6	41.352	10.75	1	6	Trem1	0	0
Mouse QTL	TRIM8	81603	Trim8	GenoPedia	KARG	tripartite motif-containing 8	protein-coding	GERP|RNF27	glioblastoma expressed ring finger protein|ring finger protein 27|tripartite motif protein TRIM8	10q24.3	10	104.394	13.71	1	6	Trim8	0	0
Mouse QTL	TRIP12	9320	Trip12	GenoPedia	KARG	thyroid hormone receptor interactor 12	protein-coding	KIAA0045|MGC138849|MGC138850	thyroid receptor interacting protein 12	2q36.3	2	230.34	154.73	1	6	Trip12,Gtl6	0	0
Mouse QTL	TSPAN5	10098	Tspan5	GenoPedia	KARG	tetraspanin 5	protein-coding	NET-4|TM4SF9|TSPAN-5	2810455A09Rik|4930505M03Rik|tetraspan 5|tetraspan NET-4|tetraspan TM4SF|transmembrane 4 superfamily member 9|transmembrane 4 superfamily, member 8	4q23	4	99.612	186.33	1	7	Tspan5	0	0
Mouse QTL	TSR1	55720	Tsr1	GenoPedia	KARG	TSR1, 20S rRNA accumulation, homolog (S. cerevisiae)	protein-coding	FLJ10534|KIAA1401|MGC131829	TSR1, 20S rRNA accumulation	17p13.3	17	2.173	14.71	1	6	Tsr1,AW550801	0	0
Mouse QTL	TTLL1	25809	Ttll1	GenoPedia	KARG	tubulin tyrosine ligase-like family, member 1	protein-coding	C22orf7|HS323M22B	OTTHUMP00000028544|catalytic subunit of neural tubulin polyglutamylase|tubulin tyrosine ligase-like 1|tubulin-tyrosine ligase	22q13.1	22	41.766	49.78	1	6	Ttll1	0	0
Mouse QTL	TTLL4	9654	Ttll4	GenoPedia	KARG	tubulin tyrosine ligase-like family, member 4	protein-coding	KIAA0173	-	2p24.3-p24.1	2	219.284	43.77	1	7	Ttll4	0	0
Mouse QTL	TXN2	25828	Txn2	GenoPedia	KARG	thioredoxin 2	protein-coding	MT-TRX|MTRX|TRX2	mitochondrial thioredoxin	22q13.1	22	35.193	14.59	1	9	Txn2	0	0
Mouse QTL	UCK2	7371	Uck2	GenoPedia	KARG	uridine-cytidine kinase 2	protein-coding	TSA903|UK|UMPK	uridine kinase|uridine monophosphate kinase	1q23	1	164.064	80.45	1	6	Uck2,AI481316	0	0
Mouse QTL	UGCG	7357	Ugcg	GenoPedia	KARG	UDP-glucose ceramide glucosyltransferase	protein-coding	GCS	ceramide glucosyltransferase|glucosylceramide synthase	9q31	9	113.699	36.23	1	6	Ugcg	0	0
Mouse QTL	UNC5A	90249	Unc5a	GenoPedia	KARG	unc-5 homolog A (C. elegans)	protein-coding	FLJ16449|KIAA1976|UNC5H1	netrin receptor Unc5h1|unc5 (C.elegans homolog) a	5q35.2	5	176.17	70.34	1	7	Unc5a	0	0
Mouse QTL	UNC5C	8633	Unc5c	GenoPedia	KARG	unc-5 homolog C (C. elegans)	protein-coding	UNC5H3	homolog of C. elegans transmembrane receptor Unc5|unc5 (C.elegans homolog) c|unc5C	4q21-q23	4	96.309	380.47	1	6	Unc5c	0	0
Mouse QTL	UQCC	55245	2410003P15Rik	GenoPedia	KARG	ubiquinol-cytochrome c reductase complex chaperone, CBP3 homolog (yeast)	protein-coding	BFZB|C20orf44|CBP3|MGC104353|MGC141902	Basic FGF-repressed Zic-binding protein|basic FGF-repressed Zic binding protein	20q11.22	20	33.354	109.45	1	6	2410003P15Rik	0	0
Mouse QTL	USF1	7391	Usf1	GenoPedia	KARG	upstream transcription factor 1	protein-coding	FCHL|FCHL1|HYPLIP1|MLTF|MLTFI|UEF	major late transcription factor 1|upstream stimulatory factor 1	1q22-q23	1	159.276	6.72	1	6	Usf1	0	0
Mouse QTL	USP37	57695	Usp37	GenoPedia	KARG	ubiquitin specific peptidase 37	protein-coding	KIAA1594|MGC117261	tmp_locus_50|ubiquitin specific protease 37	2q35	2	219.023	118.08	1	8	Usp37	0	0
Mouse QTL	USP45	85015	Usp45	GenoPedia	KARG	ubiquitin specific peptidase 45	protein-coding	MGC14793	ubiquitin specific protease 45	6q16.3	6	99.987	83.17	1	6	Usp45	0	0
Mouse QTL	UST	10090	Ust	GenoPedia	KARG	uronyl-2-sulfotransferase	protein-coding	2OST	OTTHUMP00000040126|dermatan/chondroitin sulfate 2-sulfotransferase|uronyl 2-sulfotransferase	6q25.1	6	149.11	329.66	1	11	Ust	0	0
Mouse QTL	VIL1	7429	Vil1	GenoPedia	KARG	villin 1	protein-coding	D2S1471|VIL	-	2q35-q36	2	218.997	25.77	1	7	Vil1	0	0
Mouse QTL	VTA1	51534	Vta1	GenoPedia	KARG	Vps20-associated 1 homolog (S. cerevisiae)	protein-coding	C6orf55|DRG-1|DRG1|FLJ27228|HSPC228|LIP5|My012|SBP1	LYST-interacting protein 5|Vps20-associated 1 homolog|homolog of mouse SKD1-binding protein 1	6q24.1	6	142.51	73.68	1	7	Vta1,1110059P08Rik	0	0
Mouse QTL	VTI1A	143187	Vti1a	GenoPedia	KARG	vesicle transport through interaction with t-SNAREs homolog 1A (yeast)	protein-coding	MVti1|Vti1-rp2	SNARE Vti1a-beta protein	10q25.2	10	114.197	290.53	1	10	Vti1a	0	0
Mouse QTL	WDR41	55255	Wdr41	GenoPedia	KARG	WD repeat domain 41	protein-coding	FLJ10904|MSTP048	-	5q14.1	5	76.764	60.26	1	6	Wdr41	0	0
Mouse QTL	WDR42A	50717	Wdr42a	GenoPedia	KARG	WD repeat domain 42A	protein-coding	DKFZp781G1096|FLJ35857|H326|MGC117276|MGC118891|MGC99640	H326	1q22-q23	1	158.452	46.47	1	6	Wdr42a	0	0
Mouse QTL	WDR78	79819	Wdr78	GenoPedia	KARG	WD repeat domain 78	protein-coding	FLJ23129|RP11-342H21.1	-	1p31.3	1	67.051	112	1	7	Wdr78	0	0
Mouse QTL	WNT10A	80326	Wnt10a	GenoPedia	KARG	wingless-type MMTV integration site family, member 10A	protein-coding	FLJ14301	-	2q35	2	219.453	13.4	1	7	Wnt10a	0	0
Mouse QTL	WNT6	7475	Wnt6	GenoPedia	KARG	wingless-type MMTV integration site family, member 6	protein-coding	-	-	2q35	2	219.433	14.41	1	7	Wnt6	0	0
Mouse QTL	XPO6	23214	Xpo6	GenoPedia	KARG	exportin 6	protein-coding	EXP6|FLJ22519|KIAA0370|RANBP20	RAN binding protein 20	16p11.2	16	28.017	83.05	1	8	Xpo6	0	0
Mouse QTL	YPEL2	388403	Ypel2	GenoPedia	KARG	yippee-like 2 (Drosophila)	protein-coding	DKFZp761C2021|FKSG4	DiGeorge syndrome-related protein|yippee-like 2	17q22	17	54.764	70.04	1	6	Ypel2	0	0
Mouse QTL	ZBTB11	27107	9230110G02Rik	GenoPedia	KARG	zinc finger and BTB domain containing 11	protein-coding	FLJ13426|MGC133303|ZNF-U69274	zinc finger protein ZNF-U69274	3q12.3	3	102.851	27.63	1	6	9230110G02Rik	0	0
Mouse QTL	ZBTB20	26137	Zbtb20	GenoPedia	KARG	zinc finger and BTB domain containing 20	protein-coding	DKFZp566F123|DPZF|HOF|ODA-8S|ZNF288	A930017C21Rik|ortholog of mouse BTB (broad complex tramtrack bric-brac)/POZ (px-virus and zinc finger) domain zinc finger factor HOF|ortholog of mouse zinc finger protein 288|zinc finger 288|zinc finger protein 288	3q13.2	3	115.54	808.61	1	6	Zbtb20,7330412A13Rik	0	0
Mouse QTL	ZBTB41	360023	Zbtb41	GenoPedia	KARG	zinc finger and BTB domain containing 41	protein-coding	DKFZp686C06120|FLJ36199|FRBZ1|RP11-469L3.1	FRBZ1 protein (FRBZ1)	1q31.3	1	195.389	46.86	1	7	Zbtb41	0	0
Mouse QTL	ZFAND2B	130617	Zfand2b	GenoPedia	KARG	zinc finger, AN1-type domain 2B	protein-coding	-	zinc finger, AN1-type 2B	2q35	2	219.78	2.84	1	7	Zfand2b,1110060O18Rik	0	0
Mouse QTL	ZFHX3	463	Zfhx3	GenoPedia	KARG	zinc finger homeobox 3	protein-coding	ATBF1|ATBT	AT motif-binding factor 1|AT-binding transcription factor 1	16q22.3-q23.1	16	71.378	261.32	1	9	Zfhx3,Atbf1	0	0
Mouse QTL	ZFP36	7538	Zfp36	GenoPedia	KARG	zinc finger protein 36, C3H type, homolog (mouse)	protein-coding	G0S24|GOS24|NUP475|RNF162A|TIS11|TTP	tristetraprolin|zinc finger protein 36, C3H type, homolog|zinc finger protein, C3H type, 36 homolog	19q13.1	19	44.589	2.56	1	6	Zfp36	0	0
Mouse QTL	ZFR	51663	Zfr	GenoPedia	KARG	zinc finger RNA binding protein	protein-coding	FLJ41312	M-phase phosphoprotein homolog	5p13.3	5	32.39	90.39	1	6	Zfr	0	0
Mouse QTL	ZFYVE1	53349	Zfyve1	GenoPedia	KARG	zinc finger, FYVE domain containing 1	protein-coding	DFCP1|KIAA1589|TAFF1|ZNFN2A1	double FYVE-containing protein 1|phosphoinositide-binding protein SR3|tandem FYVE fingers-1 protein|zinc finger protein, subfamily 2A (FYVE domain containing), 1|zinc finger protein, subfamily 2A, member 1	14q22-q24	14	72.506	57.68	1	10	Zfyve1	0	0
Mouse QTL	ZKSCAN5	23660	Zfp95	GenoPedia	KARG	zinc finger with KRAB and SCAN domains 5	protein-coding	FLJ39233|KIAA1015|MGC33710|ZFP95	zinc finger protein 95 homolog|zinc finger protein homologous to Zfp95 in mouse	7q22	7	98.94	29.15	1	10	Zfp95	0	0
Mouse QTL	ZNF286A	57335	Zfp286	GenoPedia	KARG	zinc finger protein 286A	protein-coding	KIAA1874|MGC149627|MGC156181|ZNF286	zinc finger protein 286|zinc finger protein ZNF286	17p11.2	17	15.544	17.91	1	6	Zfp286	0	0
Mouse QTL	ZNF287	57336	Zfp287	GenoPedia	KARG	zinc finger protein 287	protein-coding	MGC126536|MGC141923|ZKSCAN13	-	17p11.2	17	16.395	17.76	1	6	Zfp287	0	0
Mouse QTL	ZNF294	26046	Zfp294	GenoPedia	KARG	zinc finger protein 294	protein-coding	C21orf10|C21orf98|FLJ11053|KIAA0714|RNF160	-	21q22.11	21	29.222	64.76	1	6	Zfp294	0	0
Mouse QTL	ZNF436	80818	Zfp46	GenoPedia	KARG	zinc finger protein 436	protein-coding	KIAA1710|ZNF|Zfp46	DNA-binding protein	1p36	1	23.559	8.41	1	12	Zfp46	0	0
Mouse QTL	ZNF462	58499	Zfp462	GenoPedia	KARG	zinc finger protein 462	protein-coding	DKFZP762N2316|DKFZp686B2325|FLJ14960|FLJ45904|KIAA1803|RP11-508N12.1|Zfp462	OTTHUMP00000063863	9q31.2	9	108.665	148.43	1	9	Zfp462	0	0
Mouse QTL	ZNF585A	199704	Zfp27	GenoPedia	KARG	zinc finger protein 585A	protein-coding	FLJ23765|FLJ31827	-	19q13.12	19	42.333	22.63	1	8	Zfp27	0	0
Mouse QTL	ZNF704	619279	Gig1	GenoPedia	KARG	zinc finger protein 704	protein-coding	FLJ16218|Gig1	-	8q21.13	8	81.713	236.25	1	7	Gig1	0	0
Mouse QTL	ZNHIT3	9326	Znhit3	GenoPedia	KARG	zinc finger, HIT type 3	protein-coding	TRIP3	thyroid hormone receptor interactor 3|thyroid receptor interacting protein 3|zinc finger, HIT domain containing 3	17q12	17	31.917	11.23	1	6	Znhit3,Myohd1	0	0
Mouse QTL	ZRANB3	84083	4933425L19Rik	GenoPedia	KARG	zinc finger, RAN-binding domain containing 3	protein-coding	MGC105033|MGC75012	4933425L19Rik	2q21.3	2	135.674	331.24	1	7	4933425L19Rik	0	0

## Sheet: Column Descriptions
Columns	Description
Category	Genes were divided into categories depending on the nomination method. Those discovered by mouse QTL mapping have the category "Mouse QTL". Some categories refer to specific biological systems, such as "The Nicotine Metabolism System". Other genes were nominated through an expert consultaiton process, but did not fit into specific systems, and so the category "Special" was used.
NCBI Symbol	The official NCBI gene symbol
NCBI Gene ID	The official NCBI gene ID
GeneNetwork Link (Mouse Homolog)	A link to the GeneNetwork web site via a mouse homolog of a human gene
GenoPedia Link	A link to the GenoPedia web site based on the gene symbol
KARG Link	A link to the KARG web site based on the gene ID
Full Name	The full name of the gene
Type	The type of gene (usually protein-coding)
Symbol Aliases	Other gene symbols refering to the same gene
Other Designations	Other ways to which the gene may be referred
Cytogenetic Location	The cytogenetic map position
Chrom	Chromosome
Position (Mb)	Position, in base pairs, with respect to the reference chromosome (build 36.2)
Size (Kb)	The size of the gene in thousands of base pairs
Mouse QTL Top Gene	A flag indicating whether the source of the gene was the mouse QTL mapping data
Mouse QTL Count	The number of phenotypes to which the gene was linked in the mouse QTL mapping data
Mouse Homologs	One or more mouse homologs for this human gene
Hodgkinson Study	A flag indicating whether this gene was targeted by the SNP panel designed by Hodgkinson et al. (2008)
Nielsen Study	A flag indicating if this gene was part of the study by Nielsen et al. (2008)
